# Supplementary material for: Network Analysis of Plasmidomes: The Azospirillum brasilense Sp245 Case
Source: Int J Evol Biol. 2014 Dec 29;2014:951035. doi: 10.1155/2014/951035 (PMC4295147; doi:10.1155/2014/951035)
Supplement: Supplementary file 2 [file 951035.f2.xls]

## Sheet: Foglio1
GI	Plasmid	Connected?	Function	Biological origin	E-value	Identity
392377158	AZOBR1	No	pdhC gene product	Azospirillum lipoferum 4B	1e-122	76%
392377159	AZOBR1	No	dihydrolipoamide dehydrogenase	Azospirillum sp. B510	0	89%
392377160	AZOBR1	No	lipA2 gene product	Azospirillum lipoferum 4B	0	89%
392377161	AZOBR1	No	putative oligoketide cyclase/dehydratase	Azospirillum lipoferum 4B	3e-87	87%
392377162	AZOBR1	No	hypothetical protein	Azospirillum lipoferum 4B	3e-72	82%
392377163	AZOBR1	No	2-C-methyl-D-erythritol 2,4-cyclodiphosphate synthase	Azospirillum sp. B510	0	81%
392377164	AZOBR1	No	hypothetical protein	Azospirillum lipoferum 4B	1e-103	72%
392377165	AZOBR1	No	dusB gene product	Azospirillum lipoferum 4B	0	82%
392377166	AZOBR1	No	ntrB gene product	Azospirillum lipoferum 4B	0	82%
392377167	AZOBR1	Yes	two-component response regulator, nitrogen regulation response	Azospirillum sp. B510	0	93%
392377168	AZOBR1	No	ntrX gene product	Azospirillum lipoferum 4B	0	94%
392377169	AZOBR1	No	hypothetical protein Bpse38_24799	Burkholderia thailandensis MSMB43	1e-06	36%
392377170	AZOBR1	No	Not found	Not found
392377171	AZOBR1	No	trkA gene product	Rhodospirillum centenum SW	0	81%
392377172	AZOBR1	No	D-alanine aminotransferase	Rhodospirillum centenum SW	9e-126	70%
392377173	AZOBR1	No	putative phosphoglycolate phosphatase	Azospirillum lipoferum 4B	1e-117	77%
392377174	AZOBR1	No	host factor-I protein	Azospirillum sp. B510	7e-47	97%
392377175	AZOBR1	Yes	GTP-binding protein	Azospirillum sp. B510	0	88%
392377176	AZOBR1	No	hypothetical protein	Azospirillum lipoferum 4B	3e-27	63%
392377177	AZOBR1	No	Not found	Not found
392377178	AZOBR1	No	hypothetical protein AZL_014990	Azospirillum sp. B510	8e-08	52%
392377179	AZOBR1	No	inositol-1-monophosphatase	Azospirillum sp. B510	2e-146	73%
392377180	AZOBR1	No	hypothetical protein	Azospirillum lipoferum 4B	3e-23	43%
392377181	AZOBR1	No	Not found	Not found
392377182	AZOBR1	No	mazG gene product	Azospirillum lipoferum 4B	4e-161	91%
392377183	AZOBR1	No	NADH ubiquinone oxidoreductase	Azorhizobium caulinodans ORS 571	3e-64	69%
392377184	AZOBR1	No	hyfG gene product	Rhodospirillum centenum SW	0	66%
392377185	AZOBR1	No	hyfF gene product	Rhodospirillum centenum SW	0	73%
392377186	AZOBR1	No	Hydrogenase 4 membrane component (E)	Phaeospirillum molischianum DSM 120	2e-67	65%
392377187	AZOBR1	No	putative hydrogenase protein	Mesorhizobium opportunistum WSM2075	2e-111	70%
392377188	AZOBR1	No	hyfB gene product	Bradyrhizobium japonicum USDA 110	8e-91	55%
392377189	AZOBR1	No	hyfB gene product	Rhodospirillum centenum SW	8e-107	68%
392377190	AZOBR1	No	Transcriptional accessory protein with RNA-binding S1 domain	Azospirillum lipoferum 4B	0	90%
392377191	AZOBR1	No	Not found	Not found
392377192	AZOBR1	Yes	sensory box/GGDEF family protein	Pseudomonas stutzeri CCUG 29243	2e-60	40%
392377193	AZOBR1	No	putative threonine efflux protein (RhtC-like)	Azospirillum lipoferum 4B	4e-42	71%
392377194	AZOBR1	No	hypothetical protein	Azospirillum lipoferum 4B	6e-34	72%
392377195	AZOBR1	No	hypothetical protein	Azospirillum lipoferum 4B	4e-22	72%
392377196	AZOBR1	No	hypothetical protein	Azospirillum lipoferum 4B	1e-149	73%
392377197	AZOBR1	No	hypothetical protein	Azospirillum lipoferum 4B	6e-118	69%
392377198	AZOBR1	No	protein of unknown function	LexA/Signal peptidase domain	2e-135	100%
392377199	AZOBR1	No	hypothetical protein	Azospirillum lipoferum 4B	1e-42	88%
392377200	AZOBR1	No	putative homoserine O-acetyltransferase	Azospirillum lipoferum 4B	0	85%
392377201	AZOBR1	No	hypothetical protein AZL_b02740	Azospirillum sp. B510	5e-49	63%
392377202	AZOBR1	No	divK2 gene product	Azospirillum lipoferum 4B	2e-47	66%
392377203	AZOBR1	No	ABC-type oligopeptide transport system, periplasmic component	uncultured bacterium	0	61%
392377204	AZOBR1	No	putative glutathione S-transferase	Azospirillum lipoferum 4B	5e-112	76%
392377205	AZOBR1	Yes	putative TRAP-type mannitol/chloroaromatic compound transporter, periplasmic component	Azospirillum lipoferum 4B	0	76%
392377206	AZOBR1	No	hypothetical protein	Azospirillum lipoferum 4B	3e-17	55%
392377207	AZOBR1	No	putative DNA topoisomerase I	Azospirillum lipoferum 4B	0	84%
392377208	AZOBR1	No	hypothetical protein MAXJ12_02806	Mesorhizobium alhagi CCNWXJ12-2	3e-132	65%
392377209	AZOBR1	No	putative bacterial chemotaxis sensory transducer	Bradyrhizobium sp. STM 3843	8e-54	46%
392377210	AZOBR1	No	Not found	Not found
392377211	AZOBR1	No	Not found	Not found
392377212	AZOBR1	No	transglycosylase	Azospirillum sp. B510	3e-92	79%
392377213	AZOBR1	No	putative TetR family transcriptional regulator	Collimonas fungivorans Ter331	2e-52	52%
392377214	AZOBR1	No	Efflux transporter, RND family (NolF-like)	Azospirillum lipoferum 4B	1e-148	70%
392377215	AZOBR1	No	hydrophobic/amphiphilic exporter-1	Azospirillum sp. B510	0	84%
392377216	AZOBR1	No	hypothetical protein JPAM2_00120	Janthinobacterium sp. PAMC 25724	2e-38	66%
392377217	AZOBR1	No	putative transcriptional regulator; LysR family	Ralstonia solanacearum CFBP2957	1e-121	67%
392377218	AZOBR1	No	mdtB2 gene product	Azospirillum lipoferum 4B	0	83%
392377219	AZOBR1	No	mdtA2 gene product	Azospirillum lipoferum 4B	6e-88	76%
392377220	AZOBR1	No	mdtA2 gene product	Azospirillum lipoferum 4B	1e-27	79%
392377221	AZOBR1	No	LysR family transcriptional regulator	Tistrella mobilis KA081020-065	2e-95	58%
392377222	AZOBR1	No	hypothetical protein	Bordetella petrii DSM 12804	2e-102	65%
392377223	AZOBR1	No	peptide ABC transporter solute-binding protein	Mesorhizobium alhagi CCNWXJ12-2	2e-98	52%
392377224	AZOBR1	No	DctQ (C4-dicarboxylate permease, small subunit)	alpha proteobacterium BAL199	4e-34	48%
392377225	AZOBR1	No	TRAP dicarboxylate transporter, DctM subunit	Acidovorax delafieldii 2AN	3e-164	67%
392377226	AZOBR1	No	putative Allophanate hydrolase, subunit 1	Azospirillum lipoferum 4B	1e-100	78%
392377227	AZOBR1	No	putative Allophanate hydrolase, subunit 2	Azospirillum lipoferum 4B	5e-121	78%
392377228	AZOBR1	Yes	two-component response regulator	Azospirillum sp. B510	4e-34	60%
392377229	AZOBR1	No	putative sensor histidine kinase	Azospirillum lipoferum 4B	0	60%
392377230	AZOBR1	No	prfC gene product	Azospirillum lipoferum 4B	0	94%
392377231	AZOBR1	No	aspartate-semialdehyde dehydrogenase	Azospirillum sp. B510	0	82%
392377232	AZOBR1	No	Not found	Not found
392377233	AZOBR1	No	glgP gene product	Azospirillum lipoferum 4B	0	90%
392377234	AZOBR1	No	GCN5-like N-acetyltransferase	Thioalkalivibrio sulfidophilus HL-EbGr7	1e-138	59%
392377235	AZOBR1	No	Not found	Not found
392377236	AZOBR1	No	RimK domain-containing protein	Thioalkalivibrio sulfidophilus HL-EbGr7	0	55%
392377237	AZOBR1	No	RNA polymerase ECF sigma factor (sigma70)	Azospirillum lipoferum 4B	1e-102	91%
392377238	AZOBR1	No	Not found	Not found
392377239	AZOBR1	No	Not found	Not found
392377240	AZOBR1	No	hypothetical protein	Azospirillum lipoferum 4B	1e-24	69%
392377241	AZOBR1	No	Not found	Not found
392377242	AZOBR1	No	hypothetical protein	Rhodospirillum centenum SW	4e-146	53%
392377243	AZOBR1	No	hypothetical protein	Azospirillum lipoferum 4B	2e-29	87%
392377244	AZOBR1	No	putative permease of the drug/metabolite transporter (DMT) superfamily	Azospirillum lipoferum 4B	1e-93	77%
392377245	AZOBR1	No	putative cation/proton antiporter, Na+/H+ exchanger family	Azospirillum lipoferum 4B	2e-106	84%
392377246	AZOBR1	No	monovalent cation:H+ antiporter, CPA1 family	Azospirillum sp. B510	0	69%
392377247	AZOBR1	No	signal transduction histidine kinase	Azospirillum lipoferum 4B	0	73%
392377248	AZOBR1	No	DNA-binding two-component response regulator	Azospirillum sp. B510	1e-132	88%
392377249	AZOBR1	No	hypothetical protein	Azospirillum lipoferum 4B	2e-34	77%
392377250	AZOBR1	No	hypothetical protein	Azospirillum lipoferum 4B	3e-14	69%
392377251	AZOBR1	No	Not found	Not found
392377252	AZOBR1	No	Not found	Not found
392377253	AZOBR1	No	hypothetical protein	Azospirillum lipoferum 4B	2e-25	54%
392377254	AZOBR1	No	hypothetical protein	Azospirillum lipoferum 4B	3e-41	73%
392377255	AZOBR1	No	hypothetical protein AZL_c04240	Azospirillum sp. B510	2e-29	69%
392377256	AZOBR1	No	hypothetical protein AZL_c04250	Azospirillum sp. B510	1e-42	40%
392377257	AZOBR1	No	putative FeS assembly SUF system transcriptional regulator, Rtf2 family	Azospirillum lipoferum 4B	1e-77	88%
392377258	AZOBR1	No	sufB gene product	Azospirillum lipoferum 4B	0	95%
392377259	AZOBR1	No	sufC gene product	Azospirillum lipoferum 4B	2e-160	88%
392377260	AZOBR1	No	sufD gene product	Azospirillum lipoferum 4B	0	71%
392377261	AZOBR1	Yes	sufS gene product	Azospirillum lipoferum 4B	0	84%
392377262	AZOBR1	No	putative Fe-S assembly protein (NifU-like)	Azospirillum lipoferum 4B	5e-85	81%
392377263	AZOBR1	No	hypothetical protein AZL_c04320	Azospirillum sp. B510	4e-44	73%
392377264	AZOBR1	No	putative FeS cluster assembly protein	Azospirillum lipoferum 4B	8e-71	92%
392377265	AZOBR1	No	hypothetical protein Glaag_1485	Glaciecola sp. 4H-3-7+YE-5	9e-60	42%
392377266	AZOBR1	No	pepN gene product	Azospirillum lipoferum 4B	0	83%
392377267	AZOBR1	No	Not found	Not found
392377268	AZOBR1	No	Not found	Not found
392377269	AZOBR1	No	Not found	Not found
392377270	AZOBR1	No	Not found	Not found
392377271	AZOBR1	Yes	cycA gene product	Azospirillum lipoferum 4B	4e-51	82%
392377272	AZOBR1	No	carbon monoxide dehydrogenase subunit G	Azospirillum sp. B510	1e-63	85%
392377273	AZOBR1	No	hypothetical protein	Azospirillum lipoferum 4B	1e-28	62%
392377274	AZOBR1	No	folK gene product	Azospirillum lipoferum 4B	2e-63	66%
392377275	AZOBR1	No	hypothetical protein AZL_a04350	Azospirillum sp. B510	1e-37	61%
392377276	AZOBR1	No	hypothetical protein	Azospirillum lipoferum 4B	1e-09	52%
392377277	AZOBR1	No	Not found	Not found
392377278	AZOBR1	No	hypothetical protein	Rhodospirillum centenum SW	9e-46	64%
392377279	AZOBR1	No	hypothetical protein AZL_e03140	Azospirillum sp. B510	3e-09	64%
392377280	AZOBR1	No	putative universal stress protein UspA-like	Azospirillum lipoferum 4B	1e-129	70%
392377281	AZOBR1	No	hypothetical protein AZL_e03170	Azospirillum sp. B510	6e-50	55%
392377282	AZOBR1	No	hypothetical protein AZL_e03180	Azospirillum sp. B510	8e-59	64%
392377283	AZOBR1	Yes	putative permease of the drug/metabolite transporter superfamily	Azospirillum lipoferum 4B	8e-108	66%
392377284	AZOBR1	No	putative hybrid sensor histidine kinase	Azospirillum lipoferum 4B	3e-113	61%
392377285	AZOBR1	No	Bcr/CflA subfamily drug resistance transporter	Rhodospirillum rubrum ATCC 11170	1e-93	55%
392377286	AZOBR1	No	LysR family transcriptional regulator	Azospirillum lipoferum 4B	3e-143	71%
392377287	AZOBR1	No	Not found	Not found
392377288	AZOBR1	No	NADH dehydrogenase I chain E	Azospirillum sp. B510	4e-86	76%
392377289	AZOBR1	No	fdsB gene product	Azospirillum lipoferum 4B	0	83%
392377290	AZOBR1	No	formate dehydrogenase, alpha subunit	Azospirillum sp. B510	0	83%
392377291	AZOBR1	Yes	formate dehydrogenase accessory protein	Azospirillum sp. B510	1e-94	69%
392377292	AZOBR1	No	fdsD gene product	Azospirillum lipoferum 4B	1e-19	61%
392377293	AZOBR1	Yes	MarR family transcriptional regulator	Azospirillum lipoferum 4B	4e-68	76%
392377294	AZOBR1	No	hypothetical protein AZL_d01680	Azospirillum sp. B510	0	94%
392377295	AZOBR1	No	Not found	Not found
392377296	AZOBR1	No	methionyl-tRNA synthetase	Azospirillum sp. B510	5e-59	85%
392377297	AZOBR1	No	Granule-associated protein (Phasin)	Azospirillum lipoferum 4B	2e-67	71%
392377298	AZOBR1	No	hypothetical protein	Azospirillum lipoferum 4B	2e-51	67%
392377299	AZOBR1	No	conserved membrane hypothetical protein	Azospirillum lipoferum 4B	5e-157	65%
392377300	AZOBR1	Yes	putative GTP-binding protein (HflX-like)	Azospirillum lipoferum 4B	2e-166	66%
392377301	AZOBR1	No	hypothetical protein AZL_d00240	Azospirillum sp. B510	8e-07	66%
392377302	AZOBR1	No	ilvD1 gene product	Azospirillum lipoferum 4B	0	90%
392377303	AZOBR1	No	adenylyl cyclase class-3/4/guanylyl cyclase domain protein	Azospirillum sp. B510	1e-15	34%
392377304	AZOBR1	No	sensor histidine kinase	Roseomonas cervicalis ATCC 49957	1e-80	50%
392377305	AZOBR1	No	hypothetical protein	Azospirillum lipoferum 4B	7e-59	52%
392377306	AZOBR1	No	putative ribonuclease	Azospirillum lipoferum 4B	9e-140	68%
392377307	AZOBR1	No	hypothetical protein AZL_d02070	Azospirillum sp. B510	8e-58	50%
392377308	AZOBR1	Yes	lysozyme	Azospirillum lipoferum 4B	1e-52	74%
392377309	AZOBR1	Yes	Not found	Not found
392377310	AZOBR1	Yes	Integrase	Rhodospirillum photometricum DSM 122	8e-26	50%
392377311	AZOBR1	Yes	lysozyme	Azospirillum lipoferum 4B	1e-67	72%
392377312	AZOBR1	Yes	Not found	Not found
392377313	AZOBR1	No	hypothetical protein HMPREF9946_00297	Acetobacteraceae bacterium AT-5844	1e-30	41%
392377314	AZOBR1	No	Not found	Not found
392377315	AZOBR1	No	hypothetical protein SM0020_12205	Sinorhizobium meliloti CCNWSX0020	0	40%
392377316	AZOBR1	No	Not found	Not found
392377317	AZOBR1	No	Not found	Not found
392377318	AZOBR1	No	hypothetical protein SM0020_12210	Sinorhizobium meliloti CCNWSX0020	1e-98	52%
392377319	AZOBR1	No	Phage-related minor tail protein	Ochrobactrum anthropi CTS-325	2e-35	31%
392377320	AZOBR1	No	Not found	Not found
392377321	AZOBR1	No	Not found	Not found
392377322	AZOBR1	No	Not found	Not found
392377323	AZOBR1	No	Not found	Not found
392377324	AZOBR1	No	hypothetical protein PHAMO_180130	Phaeospirillum molischianum DSM 120	1e-49	36%
392377325	AZOBR1	No	Not found	Not found
392377326	AZOBR1	No	hypothetical protein SCH4B_4402	Silicibacter sp. TrichCH4B	2e-49	28%
392377327	AZOBR1	No	hypothetical protein	uncultured marine bacterium MedDCM-OCT-S08-C235	1e-17	40%
392377328	AZOBR1	No	hypothetical protein RCAP_rcc00961	Rhodobacter capsulatus SB 1003	1e-07	30%
392377329	AZOBR1	No	Not found	Not found
392377330	AZOBR1	No	hypothetical protein Xaut_3655	Xanthobacter autotrophicus Py2	4e-12	47%
392377331	AZOBR1	No	conserved hypothetical protein	Phaeospirillum molischianum DSM 120	1e-35	56%
392377332	AZOBR1	No	Not found	Not found
392377333	AZOBR1	No	Not found	Not found
392377334	AZOBR1	No	conserved hypothetical protein	Phaeospirillum molischianum DSM 120	7e-161	71%
392377335	AZOBR1	No	hypothetical protein SM0020_12250	Sinorhizobium meliloti CCNWSX0020	2e-12	30%
392377336	AZOBR1	No	hypothetical protein	Rhodospirillum centenum SW	6e-08	54%
392377337	AZOBR1	No	head-to-tail joining protein	Oceanicola sp. S124	3e-47	30%
392377338	AZOBR1	No	hypothetical protein	Azospirillum lipoferum 4B	0.001	35%
392377339	AZOBR1	No	Not found	Not found
392377340	AZOBR1	No	hypothetical protein SM0020_12270	Sinorhizobium meliloti CCNWSX0020	2e-117	42%
392377341	AZOBR1	No	hypothetical protein	Paracoccus denitrificans PD1222	3e-23	50%
392377342	AZOBR1	No	Not found	Not found
392377343	AZOBR1	No	HNH nuclease	Bacillus cereus Rock1-15	5e-99	46%
392377344	AZOBR1	No	Not found	Not found
392377345	AZOBR1	No	DnaB domain protein helicase domain protein	Comamonas testosteroni KF-1	6e-16	29%
392377346	AZOBR1	No	Not found	Not found
392377347	AZOBR1	No	Not found	Not found
392377348	AZOBR1	No	hypothetical protein SIDU_10189	Sphingobium indicum B90A	9e-18	32%
392377349	AZOBR1	No	holliday junction resolvase	Dechlorosoma suillum PS	8e-33	47%
392377350	AZOBR1	No	Not found	Not found
392377351	AZOBR1	No	Not found	Not found
392377352	AZOBR1	No	C repressor protein	Tistrella mobilis KA081020-065	3e-34	35%
392377353	AZOBR1	No	Not found	Not found
392377354	AZOBR1	No	Not found	Not found
392377355	AZOBR1	No	Not found	Not found
392377356	AZOBR1	No	Not found	Not found
392377357	AZOBR1	No	Not found	Not found
392377358	AZOBR1	No	Not found	Not found
392377359	AZOBR1	No	nuclease	Methylobacterium chloromethanicum CM4	5e-72	60%
392377360	AZOBR1	No	Not found	Not found
392377361	AZOBR1	Yes	hypothetical protein	Rhodospirillum centenum SW	2e-06	43%
392377362	AZOBR1	No	Not found	Not found
392377363	AZOBR1	No	conserved exported hypothetical protein	Bradyrhizobium sp. STM 3843	3e-10	30%
392377364	AZOBR1	No	hypothetical protein phiE125p37	Burkholderia phage phiE125	4e-99	52%
392377365	AZOBR1	No	Not found	Not found
392377366	AZOBR1	No	Not found	Not found
392377367	AZOBR1	No	Not found	Not found
392377368	AZOBR1	No	Not found	Not found
392377369	AZOBR1	No	hypothetical protein GeurL1_07103	Gluconacetobacter europaeus LMG 18494	3e-40	35%
392377370	AZOBR1	No	Not found	Not found
392377371	AZOBR1	No	hypothetical protein HMPREF9946_02195	Acetobacteraceae bacterium AT-5844	2e-101	68%
392377372	AZOBR1	No	hypothetical protein Xaut_3596	Xanthobacter autotrophicus Py2	1e-07	42%
392377373	AZOBR1	No	Not found	Not found
392377374	AZOBR1	No	Integrase	Rhodospirillum photometricum DSM 122	1e-78	45%
392377375	AZOBR1	No	pantetheine-phosphate adenylyltransferase	Azospirillum sp. B510	1e-104	86%
392377376	AZOBR1	No	Not found	Not found
392377377	AZOBR1	No	Not found	Not found
392377378	AZOBR1	No	DNA gyrase subunit A	Azospirillum sp. B510	0	90%
392377379	AZOBR1	No	multidrug resistance protein	Azospirillum sp. B510	0	78%
392377380	AZOBR1	No	Not found	Not found
392377381	AZOBR1	No	hypothetical protein	Azospirillum lipoferum 4B	1e-15	57%
392377382	AZOBR1	No	hypothetical protein	Azospirillum lipoferum 4B	6e-44	57%
392377383	AZOBR1	No	Not found	Not found
392377384	AZOBR1	No	hypothetical protein	Azospirillum lipoferum 4B	4e-16	51%
392377385	AZOBR1	No	single-strand DNA-binding protein	Azospirillum sp. B510	4e-59	94%
392377386	AZOBR1	No	Not found	Not found
392377387	AZOBR1	No	Not found	Not found
392377388	AZOBR1	No	Not found	Not found
392377389	AZOBR1	No	Not found	Not found
392377390	AZOBR1	No	uvrA gene product	Azospirillum lipoferum 4B	0	93%
392377391	AZOBR1	No	Not found	Not found
392377392	AZOBR1	No	hypothetical protein	Azospirillum lipoferum 4B	2e-35	53%
392377393	AZOBR1	No	Not found	Not found
392377394	AZOBR1	No	Not found	Not found
392377395	AZOBR1	No	glucose inhibited division protein Gid	Azospirillum sp. B510	0	89%
392377396	AZOBR1	No	methyl-accepting chemotaxis protein	Azospirillum sp. B510	0	60%
392377397	AZOBR1	No	Not found	Not found
392377398	AZOBR1	No	putative phytoene synthase (terpenoid synthase)	Azospirillum lipoferum 4B	7e-120	73%
392377399	AZOBR1	No	putative phytoene synthase	Azospirillum lipoferum 4B	8e-179	84%
392377400	AZOBR1	No	putative phytoene synthase	Azospirillum lipoferum 4B	2e-104	72%
392377401	AZOBR1	No	amine oxidase	Azospirillum sp. B510	1e-150	67%
392377402	AZOBR1	Yes	superoxide dismutase Fe-Zn	Azospirillum sp. B510	3e-111	77%
392377403	AZOBR1	No	hypothetical protein AZL_014550	Azospirillum sp. B510	4e-57	67%
392377404	AZOBR1	No	secF gene product	Azospirillum lipoferum 4B	6e-168	87%
392377405	AZOBR1	No	secD gene product	Azospirillum lipoferum 4B	0	84%
392377406	AZOBR1	No	immunogenic membrane protein	Azospirillum sp. B510	1e-16	82%
392377407	AZOBR1	No	FkbM family methyltransferase	Leptothrix cholodnii SP-6	7e-30	32%
392377408	AZOBR1	No	hypothetical protein	Azospirillum lipoferum 4B	1e-166	86%
392377409	AZOBR1	No	putative gamma-D-glutamyl-meso-diaminopimelate peptidase	Azospirillum lipoferum 4B	1e-48	59%
392377410	AZOBR1	No	putative gamma-D-glutamyl-meso-diaminopimelate peptidase	Azospirillum lipoferum 4B	6e-74	66%
392377411	AZOBR1	No	pcm1 gene product	Azospirillum lipoferum 4B	5e-117	81%
392377412	AZOBR1	No	5'-nucleotidase	Azospirillum sp. B510	6e-159	88%
392377413	AZOBR1	No	serS gene product	Azospirillum lipoferum 4B	0	86%
392377414	AZOBR1	No	diguanylate cyclase	Alicycliphilus denitrificans BC	1e-09	35%
392377415	AZOBR1	Yes	ABC transporter related protein	alpha proteobacterium BAL199	8e-129	61%
392377416	AZOBR1	No	tatC gene product	Azospirillum lipoferum 4B	8e-137	79%
392377417	AZOBR1	No	tatB gene product	Azospirillum lipoferum 4B	7e-44	79%
392377418	AZOBR1	No	tatA gene product	Azospirillum lipoferum 4B	3e-14	74%
392377419	AZOBR1	Yes	Not found	Not found
392377420	AZOBR1	No	putative chromosome segregation and condensation protein ScpB	Azospirillum lipoferum 4B	1e-81	76%
392377421	AZOBR1	No	segregation and condensation protein A	Azospirillum sp. B510	2e-122	80%
392377422	AZOBR1	No	putative zinc metalloprotease	Azospirillum lipoferum 4B	5e-104	75%
392377423	AZOBR1	No	beta-N-acetylhexosaminidase	Azospirillum sp. B510	2e-81	75%
392377424	AZOBR1	No	beta-N-acetylhexosaminidase	Azospirillum sp. B510	8e-28	68%
392377425	AZOBR1	No	hypothetical protein	Azospirillum lipoferum 4B	8e-34	73%
392377426	AZOBR1	No	argS gene product	Azospirillum lipoferum 4B	0	89%
392377427	AZOBR1	No	argS gene product	Azospirillum lipoferum 4B	1e-38	83%
392377428	AZOBR1	No	dNTP triphosphohydrolase	Azospirillum lipoferum 4B	0	84%
392377429	AZOBR1	No	iron-sulfur cluster assembly accessory protein	Azospirillum sp. B510	5e-65	82%
392377430	AZOBR1	No	exodeoxyribonuclease III	Azospirillum sp. B510	3e-164	89%
392377431	AZOBR1	No	hypothetical protein	Azospirillum lipoferum 4B	1e-82	66%
392377432	AZOBR1	No	putative two-component response regulator with GGDEF domain	Azospirillum lipoferum 4B	9e-105	59%
392377433	AZOBR1	No	Not found	Not found
392377434	AZOBR1	Yes	leuD2 gene product	Azospirillum lipoferum 4B	4e-117	92%
392377435	AZOBR1	Yes	leuC2 gene product	Azospirillum lipoferum 4B	0	92%
392377436	AZOBR1	No	putative Fumarate reductase/succinate dehydrogenase flavoprotein	Azospirillum lipoferum 4B	0	88%
392377437	AZOBR1	No	putative isochorismatase	Azospirillum lipoferum 4B	4e-129	88%
392377438	AZOBR1	No	hyuA gene product	Azospirillum lipoferum 4B	0	96%
392377439	AZOBR1	No	hyuB gene product	Azospirillum lipoferum 4B	0	96%
392377440	AZOBR1	No	prpB gene product	Azospirillum lipoferum 4B	9e-180	94%
392377441	AZOBR1	No	hypothetical protein involved in propionate catabolism	Bradyrhizobium sp. YR681	1e-54	64%
392377442	AZOBR1	Yes	branched chain amino acid ABC transporter ATPase	Azospirillum lipoferum 4B	2e-99	95%
392377443	AZOBR1	Yes	branched chain amino acid ABC transporter ATPase	Azospirillum lipoferum 4B	2e-101	93%
392377444	AZOBR1	No	putative branched-chain amino-acid ABC transporter, periplasmic component	Azospirillum lipoferum 4B	0	94%
392377445	AZOBR1	Yes	putative branched-chain amino acid ABC transporter permease	Azospirillum lipoferum 4B	2e-148	93%
392377446	AZOBR1	Yes	putative branched-chain amino acid ABC transporter permease	Azospirillum lipoferum 4B	4e-154	95%
392377447	AZOBR1	No	Not found	Not found
392377448	AZOBR1	No	GntR family transcriptional regulator	Azospirillum lipoferum 4B	2e-151	89%
392377449	AZOBR1	No	dCTP deaminase	Rhodospirillum rubrum ATCC 11170	2e-98	74%
392377450	AZOBR1	No	hypothetical protein ACD_4C00254G0003	uncultured bacterium (gcode 4)	3e-25	31%
392377451	AZOBR1	No	hypothetical protein PHZ_c1470	Phenylobacterium zucineum HLK1	6e-48	72%
392377452	AZOBR1	No	hypothetical protein Msil_1500	Methylocella silvestris BL2	1e-41	67%
392377453	AZOBR1	No	Putative Short-chain dehydrogenase/reductase	Azospirillum lipoferum 4B	5e-134	67%
392377454	AZOBR1	Yes	hypothetical protein AZL_013550	Azospirillum sp. B510	4e-34	73%
392377455	AZOBR1	Yes	hypothetical protein AZL_013540	Azospirillum sp. B510	0	66%
392377456	AZOBR1	No	hypothetical protein AZL_013530	Azospirillum sp. B510	6e-65	90%
392377457	AZOBR1	No	hypothetical protein Palpr_0653	Paludibacter propionicigenes WB4	6e-10	38%
392377458	AZOBR1	No	moeA2 gene product	Azospirillum lipoferum 4B	2e-169	79%
392377459	AZOBR1	Yes	Amino acid ABC transporter, permease component	Azospirillum lipoferum 4B	2e-131	87%
392377460	AZOBR1	Yes	Amino acid ABC transporter, permease component	Azospirillum lipoferum 4B	3e-129	86%
392377461	AZOBR1	Yes	Amino acid ABC transporter, periplasmic solute-binding component	Azospirillum lipoferum 4B	1e-135	74%
392377462	AZOBR1	Yes	aapP3 gene product	Azospirillum lipoferum 4B	4e-157	84%
392377463	AZOBR1	Yes	2-oxo/hydroxy acid reductase	Azospirillum lipoferum 4B	4e-145	82%
392377464	AZOBR1	No	2-keto-4-pentenoate hydratase	Azospirillum sp. B510	2e-122	73%
392377465	AZOBR1	No	LacI family transcriptional regulator	Azospirillum lipoferum 4B	4e-50	84%
392377466	AZOBR1	No	phosphogluconate dehydratase	Nocardiopsis alba ATCC BAA-2165	7e-143	72%
392377467	AZOBR1	No	carbohydrate kinase, thermoresistant glucokinase family	Pseudogulbenkiania ferrooxidans 2002	2e-55	61%
392377468	AZOBR1	No	LacI family regulatory protein 2	Achromobacter xylosoxidans AXX-A	5e-107	57%
392377469	AZOBR1	No	6-phosphogluconate dehydrogenase	Bacillus licheniformis DSM 13 = ATCC 14580	2e-141	49%
392377470	AZOBR1	No	putative enoyl-CoA hydratase/isomerase	Azospirillum lipoferum 4B	3e-75	64%
392377471	AZOBR1	No	hypothetical protein	Azospirillum lipoferum 4B	4e-49	66%
392377472	AZOBR1	No	trypsin-like serine protease with C-terminal PDZ domain	Microvirga sp. WSM3557	2e-144	69%
392377473	AZOBR1	No	hypothetical protein HMPREF9428_03389	Citrobacter freundii 4_7_47CFAA	7e-44	49%
392377474	AZOBR1	No	osmoprotectant transport system permease protein	Azospirillum sp. B510	2e-55	80%
392377475	AZOBR1	No	Not found	Not found
392377476	AZOBR1	Yes	osmoprotectant transport system ATP-binding protein	Azospirillum sp. B510	3e-156	76%
392377477	AZOBR1	No	osmoprotectant transport system permease protein	Azospirillum sp. B510	2e-62	74%
392377478	AZOBR1	No	yehZ gene product	Azospirillum lipoferum 4B	9e-166	82%
392377479	AZOBR1	No	hemH gene product	Rhodospirillum centenum SW	1e-170	69%
392377480	AZOBR1	Yes	transcriptional regulator	Azospirillum sp. B510	3e-88	76%
392377481	AZOBR1	Yes	spermidine/putrescine transport system ATP-binding protein	Azospirillum sp. B510	0	82%
392377482	AZOBR1	No	Putative spermidine/putrescine ABC transporter substrate-binding protein	Azospirillum lipoferum 4B	0	93%
392377483	AZOBR1	No	Putative spermidine/putrescine ABC transporter; permease component	Azospirillum lipoferum 4B	3e-152	93%
392377484	AZOBR1	No	Not found	Not found
392377485	AZOBR1	No	Putative spermidine/putrescine ABC transporter; permease component	Azospirillum lipoferum 4B	7e-140	93%
392377486	AZOBR1	No	hyuE gene product	Azospirillum lipoferum 4B	4e-115	79%
392377487	AZOBR1	No	putative GCN5-related N-acetyltransferase	Azospirillum lipoferum 4B	2e-130	75%
392377488	AZOBR1	No	hypothetical protein BoklC_05822	Burkholderia oklahomensis C6786	2e-10	42%
392377489	AZOBR1	No	TPR repeat-containing protein	Burkholderia phymatum STM815	1e-159	44%
392377490	AZOBR1	No	hypothetical protein	Azospirillum lipoferum 4B	3e-08	45%
392377491	AZOBR1	Yes	two-component response regulator	Azospirillum sp. B510	3e-76	46%
392377492	AZOBR1	No	Response regulators consisting of a CheY-like receiver domain and a winged-helix DNA-binding domain	Magnetospirillum gryphiswaldense MSR-1	9e-75	58%
392377493	AZOBR1	No	Not found	Not found
392377494	AZOBR1	No	signal transduction histidine kinase	Gluconacetobacter hansenii ATCC 23769	2e-134	38%
392377495	AZOBR1	No	hypothetical protein AZL_a01490	Azospirillum sp. B510	0	75%
392377496	AZOBR1	No	Not found	Not found
392377497	AZOBR1	No	Not found	Not found
392377498	AZOBR1	No	Not found	Not found
392377499	AZOBR1	No	ABC transporter substrate-binding protein	Azospirillum sp. B510	5e-161	75%
392377500	AZOBR1	No	methyl-accepting chemotaxis protein	Azospirillum sp. B510	0	68%
392377501	AZOBR1	No	hypothetical protein AZL_a01530	Azospirillum sp. B510	7e-73	58%
392377502	AZOBR1	Yes	two-component response regulator	Azospirillum sp. B510	2e-106	54%
392377503	AZOBR1	No	hypothetical protein AZL_a01550	Azospirillum sp. B510	1e-38	53%
392377504	AZOBR1	No	DNA processing protein	Azospirillum sp. B510	9e-177	80%
392377505	AZOBR1	No	topA gene product	Azospirillum lipoferum 4B	0	90%
392377506	AZOBR1	No	hypothetical protein	Azospirillum lipoferum 4B	2e-18	68%
392377507	AZOBR1	No	hypothetical protein	Azospirillum lipoferum 4B	8e-53	64%
392377508	AZOBR1	Yes	Ureidoglycolate lyase	Burkholderia sp. CCGE1003	1e-122	62%
392377509	AZOBR1	No	hypothetical protein AZL_e03120	Azospirillum sp. B510	4e-163	72%
392377510	AZOBR1	Yes	TRAP dicarboxylate transport system, periplasmic component (DctP-like)	Azospirillum lipoferum 4B	0	84%
392377511	AZOBR1	Yes	TRAP dicarboxylate transport system, large permease component (DctM-like)	Azospirillum lipoferum 4B	0	91%
392377512	AZOBR1	No	hypothetical protein AZL_d00390	Azospirillum sp. B510	7e-59	76%
392377513	AZOBR1	No	Transcriptional regulator, RpiR family	Azospirillum lipoferum 4B	5e-102	62%
392377514	AZOBR1	No	hypothetical protein UUU_00420	Klebsiella pneumoniae subsp. pneumoniae DSM 30104	4e-36	39%
392377515	AZOBR1	No	dusA gene product	Azospirillum lipoferum 4B	0	89%
392377516	AZOBR1	No	conserved hypothetical protein, membrane	Magnetospirillum gryphiswaldense MSR-1	2e-33	52%
392377517	AZOBR1	No	glutathione peroxidase	Magnetospirillum gryphiswaldense MSR-1	7e-74	70%
392377518	AZOBR1	No	putative permease of the major facilitator superfamily MFS1	Azospirillum lipoferum 4B	8e-161	73%
392377519	AZOBR1	No	hypothetical protein	Azospirillum lipoferum 4B	4e-11	59%
392377520	AZOBR1	No	hypothetical protein	Mesorhizobium loti MAFF303099	5e-72	46%
392377521	AZOBR1	No	ankyrin	Natranaerobius thermophilus JW/NM-WN-LF	0.001	39%
392377522	AZOBR1	No	Not found	Not found
392377523	AZOBR1	No	Not found	Not found
392377524	AZOBR1	No	Not found	Not found
392377525	AZOBR1	No	Not found	Not found
392377526	AZOBR1	No	Not found	Not found
392377527	AZOBR1	No	Not found	Not found
392377528	AZOBR1	No	Not found	Not found
392377529	AZOBR1	No	Not found	Not found
392377530	AZOBR1	No	acetyl esterase	Azospirillum sp. B510	5e-71	69%
392377531	AZOBR1	No	Not found	Not found
392377532	AZOBR1	No	Not found	Not found
392377533	AZOBR1	No	hypothetical protein AZL_b05130	Azospirillum sp. B510	0	64%
392377534	AZOBR1	No	Not found	Not found
392377535	AZOBR1	No	D-3-phosphoglycerate dehydrogenase-like protein	Azospirillum sp. B510	0	89%
392377536	AZOBR1	No	malate dehydrogenase	Azospirillum sp. B510	7e-163	81%
392377537	AZOBR1	No	threonine synthase	Azospirillum sp. B510	0	91%
392377538	AZOBR1	No	sulfonate/nitrate/taurine transport system permease protein	Azospirillum sp. B510	5e-133	89%
392377539	AZOBR1	Yes	sulfonate/nitrate/taurine transport system ATP-binding protein	Azospirillum sp. B510	0	92%
392377540	AZOBR1	Yes	sulfonate/nitrate/taurine transport system substrate-binding protein	Azospirillum sp. B510	0	81%
392377541	AZOBR1	Yes	taurine dioxygenase	Methylobacterium sp. GXF4	2e-120	68%
392377542	AZOBR1	No	GMP synthase	Azospirillum sp. B510	0	93%
392377543	AZOBR1	Yes	periplasmic subtsrate-binding protein	Bordetella petrii DSM 12804	2e-95	46%
392377544	AZOBR1	No	Not found	Not found
392377545	AZOBR1	No	Not found	Not found
392377546	AZOBR1	No	putative GCN5-related N-acetyltransferase	Azospirillum lipoferum 4B	7e-75	63%
392377547	AZOBR1	No	purine nucleoside permease	Variovorax sp. CF313	0	78%
392377548	AZOBR1	No	hypothetical protein	Azospirillum lipoferum 4B	5e-28	36%
392377549	AZOBR1	No	Not found	Not found
392377550	AZOBR1	No	Not found	Not found
392377551	AZOBR1	No	putative lytic murein transglycosylase	Azospirillum lipoferum 4B	2e-169	68%
392377552	AZOBR1	No	Not found	Not found
392377553	AZOBR1	No	putative GCN5-related N-acetyltransferase	Azospirillum lipoferum 4B	7e-84	74%
392377554	AZOBR1	No	hypothetical protein AGROH133_08205	Agrobacterium sp. H13-3	2e-38	84%
392377555	AZOBR1	No	RNA methyltransferase	Azospirillum sp. B510	3e-132	76%
392377556	AZOBR1	No	Not found	Not found
392377557	AZOBR1	No	IMP dehydrogenase	Azospirillum sp. B510	0	91%
392377558	AZOBR1	No	cell division protein methyltransferase	Azospirillum sp. B510	3e-147	88%
392377559	AZOBR1	No	ppx gene product	Azospirillum lipoferum 4B	1e-175	82%
392377560	AZOBR1	No	GntR family transcriptional regulator	Rhodobacter sphaeroides ATCC 17029	1e-56	46%
392377561	AZOBR1	No	Not found	Not found
392377562	AZOBR1	No	alcohol dehydrogenase	Ochrobactrum anthropi ATCC 49188	5e-137	66%
392377563	AZOBR1	No	C4-dicarboxylate-binding periplasmic protein	Escherichia sp. TW09308	2e-164	73%
392377564	AZOBR1	No	tripartite ATP-independent periplasmic transporter, DctQ family	Escherichia coli DEC7B	5e-36	51%
392377565	AZOBR1	No	TRAP transporter, DctM subunit	Ochrobactrum intermedium LMG 3301	0	66%
392377566	AZOBR1	No	altronate dehydratase	Pseudovibrio sp. FO-BEG1	0	59%
392377567	AZOBR1	Yes	altronate oxidoreductase	Pseudovibrio sp. JE062	0	56%
392377568	AZOBR1	No	exoribonuclease II	Azospirillum sp. B510	0	75%
392377569	AZOBR1	No	C-terminal processing peptidase	Azospirillum lipoferum 4B	0	74%
392377570	AZOBR1	No	50S ribosomal protein L33	Azospirillum sp. B510	1e-21	100%
392377571	AZOBR1	No	response regulator with diguanylate cyclase domain	Azospirillum lipoferum 4B	0	88%
392377572	AZOBR1	Yes	divK1 gene product	Azospirillum lipoferum 4B	5e-73	80%
392377573	AZOBR1	No	putative sensor histidine kinase	Azospirillum lipoferum 4B	1e-44	51%
392377574	AZOBR1	No	diguanylate cyclase	Azospirillum sp. B510	3e-69	68%
392377575	AZOBR1	Yes	gluconate 2-dehydrogenase	Azospirillum sp. B510	6e-122	86%
392377576	AZOBR1	No	hypothetical protein	Azospirillum lipoferum 4B	2e-139	79%
392377577	AZOBR1	No	hypothetical protein	Azospirillum lipoferum 4B	1e-24	66%
392377578	AZOBR1	No	aspS gene product	Azospirillum lipoferum 4B	0	94%
392377579	AZOBR1	No	ribonuclease D	Azospirillum sp. B510	0	88%
392377580	AZOBR1	No	hypothetical protein	Azospirillum lipoferum 4B	0	91%
392377581	AZOBR1	No	ppk gene product	Azospirillum lipoferum 4B	0	90%
392377582	AZOBR1	No	hypothetical protein AZL_014830	Azospirillum sp. B510	5e-67	67%
392377583	AZOBR1	No	hypothetical protein	Azospirillum lipoferum 4B	3e-143	55%
392377584	AZOBR1	No	LysR family transcriptional regulator	Tistrella mobilis KA081020-065	2e-143	79%
392377585	AZOBR1	No	hypothetical protein TMO_c0713	Tistrella mobilis KA081020-065	7e-75	84%
392377586	AZOBR1	No	FMN-dependent NADH-azoreductase	Methylobacterium extorquens DM4	8e-66	52%
392377587	AZOBR1	No	3-oxoacyl-ACP reductase	Azospirillum sp. B510	3e-144	87%
392377588	AZOBR1	No	chromosomal replication initiator	Azospirillum sp. B510	4e-81	78%
392377589	AZOBR1	No	hypothetical protein	Azospirillum lipoferum 4B	4e-156	79%
392377590	AZOBR1	No	CDP-diacylglycerol--glycerol-3-phosphate 3-phosphatidyltransferase	Azospirillum sp. B510	1e-61	70%
392377591	AZOBR1	No	hypothetical protein	Azospirillum lipoferum 4B	7e-135	61%
392377592	AZOBR1	No	phosphoribosylformylglycinamidine cyclo-ligase	Azospirillum sp. B510	0	88%
392377593	AZOBR1	No	purN gene product	Azospirillum lipoferum 4B	1e-119	80%
392377594	AZOBR1	No	hypothetical protein	Azospirillum lipoferum 4B	2e-09	64%
392377595	AZOBR1	No	hypothetical protein AZL_018040	Azospirillum sp. B510	7e-40	61%
392377596	AZOBR1	No	ndk gene product	Azospirillum lipoferum 4B	2e-95	100%
392377597	AZOBR1	No	ATP-binding cassette, subfamily F, member 3	Azospirillum sp. B510	0	86%
392377598	AZOBR1	No	hypothetical protein	Azospirillum lipoferum 4B	5e-69	72%
392377599	AZOBR1	No	Not found	Not found
392377600	AZOBR1	No	putative Phospholipid N-methyltransferase	Azospirillum lipoferum 4B	1e-71	57%
392377601	AZOBR1	No	short-chain dehydrogenase/reductase SDR	Azospirillum sp. B510	4e-114	79%
392377602	AZOBR1	No	hypothetical protein	Azospirillum lipoferum 4B	2e-159	84%
392377603	AZOBR1	No	guanylate kinase	Azospirillum sp. B510	2e-112	76%
392377604	AZOBR1	No	dimethyladenosine transferase	Azospirillum sp. B510	3e-153	85%
392377605	AZOBR1	No	putative carboxylesterase	Azospirillum lipoferum 4B	3e-152	78%
392377606	AZOBR1	No	Not found	Not found
392377607	AZOBR1	No	membrane-bound lytic murein transglycosylase	Azospirillum sp. B510	3e-109	75%
392377608	AZOBR1	No	hypothetical protein	Bradyrhizobium japonicum USDA 6	4e-37	47%
392377609	AZOBR1	No	peptidyl-prolyl cis-trans isomerase	Azospirillum sp. B510	0	70%
392377610	AZOBR1	Yes	4-hydroxythreonine-4-phosphate dehydrogenase	Azospirillum sp. B510	1e-154	81%
392377611	AZOBR1	No	Not found	Not found
392377612	AZOBR1	No	putative permease	Azospirillum lipoferum 4B	0	78%
392377613	AZOBR1	No	pepA1 gene product	Azospirillum lipoferum 4B	0	74%
392377614	AZOBR1	No	holC gene product	Azospirillum lipoferum 4B	1e-89	85%
392377615	AZOBR1	No	putative hybrid sensor histidine kinase	Azospirillum lipoferum 4B	0	70%
392377616	AZOBR1	No	major facilitator transporter	Azospirillum amazonense Y2	3e-126	61%
392377617	AZOBR1	No	hypothetical protein	Azospirillum lipoferum 4B	7e-176	77%
392377618	AZOBR1	No	hypothetical protein	Azospirillum lipoferum 4B	7e-17	34%
392377619	AZOBR1	No	Not found	Not found
392377620	AZOBR1	No	Not found	Not found
392377621	AZOBR1	No	Not found	Not found
392377622	AZOBR1	No	uvrB gene product	Azospirillum lipoferum 4B	0	91%
392377623	AZOBR1	No	ilvE gene product	Rhodospirillum centenum SW	2e-160	74%
392377624	AZOBR1	No	hTH-type transcriptional regulator	Azospirillum sp. B510	1e-100	92%
392377625	AZOBR1	No	Not found	Not found
392377626	AZOBR1	Yes	Cold shock protein, DNA binding	Phaeospirillum molischianum DSM 120	1e-32	79%
392377627	AZOBR1	No	PAS sensor protein	Nitrosococcus halophilus Nc4	2e-68	42%
392377628	AZOBR1	Yes	Two-component response transcriptional regulator (OmpR family)	Azospirillum lipoferum 4B	1e-117	86%
392377629	AZOBR1	No	two-component sensor histidine kinase	Azospirillum sp. B510	0	82%
392377630	AZOBR1	No	hypothetical protein	Azospirillum lipoferum 4B	7e-51	73%
392377631	AZOBR1	No	FAD dependent oxidoreductase	Polaromonas sp. JS666	2e-146	61%
392377632	AZOBR1	No	hypothetical protein	Azospirillum lipoferum 4B	3e-22	89%
392377633	AZOBR1	No	hypothetical protein	Azospirillum lipoferum 4B	1e-31	81%
392377634	AZOBR1	Yes	hypothetical protein	Azospirillum lipoferum 4B	3e-09	48%
392377635	AZOBR1	No	putative fructose-2,6-bisphosphatase	Azospirillum lipoferum 4B	2e-52	66%
392377636	AZOBR1	No	short-chain dehydrogenase, teichoic and lipoteichoic acid D-alanine esterification	Rhizobium leguminosarum bv. trifolii WU95	3e-05	75%
392377637	AZOBR1	No	COG0845: Membrane-fusion protein	Magnetospirillum magnetotacticum MS-1	7e-112	55%
392377638	AZOBR1	Yes	COG0841: Cation/multidrug efflux pump	Magnetospirillum magnetotacticum MS-1	0	68%
392377639	AZOBR1	No	NUDIX family hydrolase, putative	Rhodospirillum centenum SW	6e-42	56%
392377640	AZOBR1	No	hypothetical protein RGE_26790	Rubrivivax gelatinosus IL144	1e-179	79%
392377641	AZOBR1	No	TRAP transporter, 4TM/12TM fusion protein	Brucella suis ATCC 23445	0	82%
392377642	AZOBR1	No	TRAP transporter solute receptor, TAXI family	Rhizobium leguminosarum bv. viciae WSM1455	2e-179	82%
392377643	AZOBR1	No	S-formylglutathione hydrolase	Pseudomonas sp. GM80	3e-137	78%
392377644	AZOBR1	No	S-(hydroxymethyl)glutathione dehydrogenase/class III alcohol dehydrogenase	Pseudogulbenkiania ferrooxidans 2002	0	89%
392377645	AZOBR1	Yes	LysR family transcriptional regulator	Pseudomonas mendocina DLHK	1e-150	70%
392377646	AZOBR1	No	hypothetical protein NGR_c11490	Sinorhizobium fredii NGR234	9e-32	44%
392377647	AZOBR1	No	putative transporter component	Microvirga sp. WSM3557	6e-150	71%
392377648	AZOBR1	No	putative Na+/H+ antiporter	Azospirillum lipoferum 4B	4e-85	56%
392377649	AZOBR1	No	beta-lactamase domain protein	Citreicella sp. SE45	2e-58	42%
392377650	AZOBR1	No	ABC transporter	Nitratireductor aquibiodomus RA22	7e-60	65%
392377651	AZOBR1	Yes	ABC transporter	Nitratireductor aquibiodomus RA22	3e-47	48%
392377652	AZOBR1	No	putative iron ABC transporter, fbpA-like periplasmic component	Azospirillum lipoferum 4B	2e-155	82%
392377653	AZOBR1	No	Not found	Not found
392377654	AZOBR1	No	Not found	Not found
392377655	AZOBR1	No	selT/selW/selH selenoprotein domain-containing protein	Leptonema illini DSM 21528	3e-33	72%
392377656	AZOBR1	No	Not found	Not found
392377657	AZOBR1	No	D-alanyl-D-alanine carboxypeptidase (modular protein)	Azospirillum lipoferum 4B	7e-103	68%
392377658	AZOBR1	No	hypothetical protein	Azospirillum lipoferum 4B	1e-165	62%
392377659	AZOBR1	No	Not found	Not found
392377660	AZOBR1	No	17 kDa surface antigen	Desulfonatronospira thiodismutans ASO3-1	3e-06	47%
392377661	AZOBR1	No	transcriptional regulator	Azospirillum sp. B510	5e-18	46%
392377662	AZOBR1	No	Not found	Not found
392377663	AZOBR1	No	two-component hybrid sensor and regulator	Azospirillum sp. B510	4e-103	42%
392377664	AZOBR1	No	Not found	Not found
392377665	AZOBR1	No	hypothetical protein	Azospirillum lipoferum 4B	4e-44	75%
392377666	AZOBR1	No	putative fused trehalose maltokinase and malto-oligosyltrehalose trehalohydrolase	Azospirillum lipoferum 4B	0	68%
392377667	AZOBR1	No	putative malto-oligosyltrehalose synthase	Azospirillum lipoferum 4B	0	77%
392377668	AZOBR1	No	hypothetical protein	Azospirillum lipoferum 4B	9e-48	64%
392377669	AZOBR1	No	hypothetical protein AZL_a05590	Azospirillum sp. B510	6e-13	47%
392377670	AZOBR1	Yes	putative two-component response regulator	Azospirillum lipoferum 4B	7e-68	80%
392377671	AZOBR1	No	Not found	Not found
392377672	AZOBR1	No	hypothetical protein	Azospirillum lipoferum 4B	0.0001	49%
392377673	AZOBR1	No	glutathione transferase	Azospirillum amazonense Y2	5e-142	81%
392377674	AZOBR1	Yes	bdhA gene product	Rhodospirillum centenum SW	1e-119	73%
392377675	AZOBR1	No	acetoacetyl-CoA synthetase	Azospirillum sp. B510	0	76%
392377676	AZOBR1	No	putative branched-chain amino acid ABC transporter, permease component	Azospirillum lipoferum 4B	4e-123	84%
392377677	AZOBR1	No	putative branched-chain amino acid ABC transporter, permease component	Azospirillum lipoferum 4B	4e-139	89%
392377678	AZOBR1	Yes	branched chain amino acid ABC transporter substrate-binding protein	Azorhizobium caulinodans ORS 571	1e-177	65%
392377679	AZOBR1	Yes	putative branched-chain amino acid transport system ATP-binding protein	Azospirillum lipoferum 4B	9e-150	89%
392377680	AZOBR1	Yes	putative branched-chain amino acid transport system ATP-binding protein	Azospirillum lipoferum 4B	2e-165	92%
392377681	AZOBR1	No	cobalamin biosynthesis protein	Azospirillum sp. B510	2e-175	85%
392377682	AZOBR1	No	cobaltochelatase	Azospirillum sp. B510	0	78%
392377683	AZOBR1	No	cobG gene product	Azospirillum lipoferum 4B	9e-112	56%
392377684	AZOBR1	No	cobH gene product	Azospirillum lipoferum 4B	6e-106	85%
392377685	AZOBR1	No	precorrin-3B C17-methyltransferase	Azospirillum sp. B510	8e-139	85%
392377686	AZOBR1	No	cobK gene product	Azospirillum lipoferum 4B	8e-104	74%
392377687	AZOBR1	No	cobL gene product	Azospirillum lipoferum 4B	0	77%
392377688	AZOBR1	No	Putative cobalamin biosynthesis CobE protein	Azospirillum lipoferum 4B	1e-09	67%
392377689	AZOBR1	No	cobM gene product	Azospirillum lipoferum 4B	2e-131	94%
392377690	AZOBR1	No	cbiD gene product	Azospirillum lipoferum 4B	8e-137	80%
392377691	AZOBR1	Yes	cobA gene product	Azospirillum lipoferum 4B	9e-130	85%
392377692	AZOBR1	No	hydrogenobyrinic acid a,c-diamide synthase	Azospirillum sp. B510	0	80%
392377693	AZOBR1	No	bluB gene product	Azospirillum lipoferum 4B	3e-133	83%
392377694	AZOBR1	No	NAD(P)-binding glucose/ribitol dehydrogenase	Azospirillum sp. B510	1e-126	85%
392377695	AZOBR1	No	HTH-type transcriptional regulator	Azospirillum sp. B510	2e-64	79%
392377696	AZOBR1	No	ahpD gene product	Burkholderia sp. YI23	7e-73	70%
392377697	AZOBR1	Yes	GntR family transcriptional regulator	Ralstonia eutropha JMP134	2e-178	63%
392377698	AZOBR1	No	5'-nucleotidase	Azospirillum sp. B510	0	62%
392377699	AZOBR1	No	putative sensor histidine kinase	Azospirillum lipoferum 4B	0	61%
392377700	AZOBR1	No	hypothetical protein AZL_a05530	Azospirillum sp. B510	4e-59	85%
392377701	AZOBR1	No	TPR domain-containing protein	Azospirillum sp. B510	1e-14	60%
392377702	AZOBR1	Yes	hypothetical protein	Azospirillum lipoferum 4B	2e-125	61%
392377703	AZOBR1	No	putative flagellar hook protein FlgE-like	Azospirillum lipoferum 4B	2e-134	43%
392377704	AZOBR1	No	Not found	Not found
392377705	AZOBR1	No	flagellar hook-associated protein 1	Azospirillum sp. B510	0	65%
392377706	AZOBR1	No	hypothetical protein	Azospirillum lipoferum 4B	0	60%
392377707	AZOBR1	No	hypothetical protein AZL_c05260	Azospirillum sp. B510	8e-52	78%
392377708	AZOBR1	No	predicted permease	Azospirillum sp. B510	7e-176	76%
392377709	AZOBR1	No	methyl-accepting chemotaxis protein	Magnetospirillum magneticum AMB-1	5e-113	43%
392377710	AZOBR1	Yes	putative branched-chain amino acid ABC transporter, ATP-binding component (livG-like)	Azospirillum lipoferum 4B	1e-145	88%
392377711	AZOBR1	Yes	putative branched-chain amino acid ABC transporter, permease component (livM-like)	Azospirillum lipoferum 4B	6e-125	84%
392377712	AZOBR1	No	putative branched-chain amino acid ABC transporter, permease component (livH-like)	Azospirillum lipoferum 4B	1e-99	89%
392377713	AZOBR1	No	hypothetical protein	Azospirillum lipoferum 4B	5e-58	71%
392377714	AZOBR1	No	putative branched-chain amino acid ABC transporter substrate-binding protein	Azospirillum lipoferum 4B	0	84%
392377715	AZOBR1	Yes	hypothetical protein	Azospirillum lipoferum 4B	0	71%
392377716	AZOBR1	No	Not found	Not found
392377717	AZOBR1	No	hypothetical protein AZL_a03820	Azospirillum sp. B510	0	76%
392377718	AZOBR1	No	DNA-(apurinic or apyrimidinic site) lyase	Singulisphaera acidiphila DSM 18658	8e-107	70%
392377719	AZOBR1	No	Not found	Not found
392377720	AZOBR1	No	hypothetical protein	Azospirillum lipoferum 4B	7e-27	46%
392377721	AZOBR1	No	hypothetical protein AZL_e01690	Azospirillum sp. B510	4e-27	75%
392377722	AZOBR1	No	hypothetical protein AZL_e01680	Azospirillum sp. B510	1e-54	49%
392377723	AZOBR1	No	Not found	Not found
392377724	AZOBR1	No	hypothetical protein	Azospirillum lipoferum 4B	6e-26	76%
392377725	AZOBR1	No	Not found	Not found
392377726	AZOBR1	No	hypothetical protein AZL_e01640	Azospirillum sp. B510	6e-33	76%
392377727	AZOBR1	Yes	bglA1 gene product	Azospirillum lipoferum 4B	0	74%
392377728	AZOBR1	No	hypothetical protein	Azospirillum lipoferum 4B	8e-16	60%
392377729	AZOBR1	No	ATP:cob(I)alamin adenosyltransferase	Azospirillum sp. B510	8e-96	83%
392377730	AZOBR1	Yes	electron transfer flavoprotein beta subunit	Azospirillum sp. B510	3e-137	89%
392377731	AZOBR1	Yes	electron transfer flavoprotein, alpha subunit	Azospirillum sp. B510	1e-132	83%
392377732	AZOBR1	Yes	hbdA1 gene product	Azospirillum lipoferum 4B	0	85%
392377733	AZOBR1	No	hypothetical protein	Rhodospirillum centenum SW	2e-25	33%
392377734	AZOBR1	No	putative thiol-disulfide isomerase	Azospirillum lipoferum 4B	2e-83	63%
392377735	AZOBR1	No	argH gene product	Azospirillum lipoferum 4B	0	88%
392377736	AZOBR1	No	hypothetical protein	Azospirillum lipoferum 4B	4e-06	62%
392377737	AZOBR1	No	lysA gene product	Azospirillum lipoferum 4B	0	84%
392377738	AZOBR1	No	hemerythrin-like protein	Magnetospirillum magneticum AMB-1	3e-22	35%
392377739	AZOBR1	No	hypothetical protein BuboB_23219	Burkholderia ubonensis Bu	2e-33	62%
392377740	AZOBR1	No	hypothetical protein AZL_e03200	Azospirillum sp. B510	0	66%
392377741	AZOBR1	No	rod shape determining protein	Azospirillum sp. B510	0	89%
392377742	AZOBR1	No	hemolysin	Azospirillum sp. B510	0	77%
392377743	AZOBR1	No	exopolysaccharide synthesis	Azospirillum sp. B510	2e-51	67%
392377744	AZOBR1	No	COG0642: Signal transduction histidine kinase	Magnetospirillum magnetotacticum MS-1	3e-43	44%
392377745	AZOBR1	No	cobalamin B12-binding domain protein	Methanohalophilus mahii DSM 5219	6e-100	41%
392377746	AZOBR1	No	two-component response regulator	Azospirillum sp. B510	9e-67	78%
392377747	AZOBR1	No	hydrolases of HD superfamily	Magnetospirillum gryphiswaldense MSR-1	6e-76	65%
392377748	AZOBR1	No	Not found	Not found
392377749	AZOBR1	Yes	1-deoxy-D-xylulose-5-phosphate synthase	Azospirillum sp. B510	0	86%
392377750	AZOBR1	No	hypothetical protein OR16_41009	Cupriavidus basilensis OR16	0	74%
392377751	AZOBR1	No	hopanoid-associated phosphorylase	Rhodomicrobium vannielii ATCC 17100	1e-16	43%
392377752	AZOBR1	No	Not found	Not found
392377753	AZOBR1	No	hypothetical protein	Candidatus Solibacter usitatus Ellin6076	1e-23	42%
392377754	AZOBR1	No	Squalene--hopene cyclase	Phaeospirillum molischianum DSM 120	0	63%
392377755	AZOBR1	No	RND transporter translocase subunit	Methylomicrobium alcaliphilum 20Z	9e-72	34%
392377756	AZOBR1	No	arylesterase	Parvibaculum lavamentivorans DS-1	1e-22	29%
392377757	AZOBR1	No	hypothetical protein MAE_31770	Microcystis aeruginosa NIES-843	1e-101	45%
392377758	AZOBR1	No	hopanoid biosynthesis associated membrane protein HpnM	Acetobacteraceae bacterium AT-5844	6e-24	39%
392377759	AZOBR1	No	NAD-dependent epimerase/dehydratase	Nitrobacter winogradskyi Nb-255	4e-75	50%
392377760	AZOBR1	No	putative protein associated with cation transport, ChaC-like	Azospirillum lipoferum 4B	4e-86	74%
392377761	AZOBR1	No	hypothetical protein AZL_019450	Azospirillum sp. B510	8e-130	62%
392377762	AZOBR1	No	Zn-dependent peptidase family protein	Rhodobacterales bacterium Y4I	1e-109	47%
392377763	AZOBR1	No	hypothetical protein	Azospirillum lipoferum 4B	1e-91	73%
392377764	AZOBR1	No	Not found	Not found
392377765	AZOBR1	No	hypothetical protein	Azospirillum lipoferum 4B	2e-25	61%
392377766	AZOBR1	No	hypothetical protein AZL_d00060	Azospirillum sp. B510	5e-66	60%
392377767	AZOBR1	No	aconitate hydratase 2	Magnetospirillum gryphiswaldense MSR-1	0	88%
392377768	AZOBR1	No	Not found	Not found
392377769	AZOBR1	No	helix-turn-helix domain-containing protein	Azospirillum amazonense Y2	5e-15	43%
392377770	AZOBR1	No	Not found	Not found
392377771	AZOBR1	No	AraC family transcriptional regulator	Paracoccus denitrificans PD1222	3e-76	53%
392377772	AZOBR1	No	Not found	Not found
392377773	AZOBR1	No	major facilitator transporter	Paracoccus denitrificans PD1222	1e-150	68%
392377774	AZOBR1	No	flavodoxin FldA	Rhodopseudomonas palustris BisA53	6e-73	71%
392377775	AZOBR1	No	hypothetical protein BN69_2293	Methylocystis sp. SC2	9e-33	57%
392377776	AZOBR1	No	hypothetical protein	Azospirillum lipoferum 4B	3e-26	58%
392377777	AZOBR1	No	putative kinase	Rhizobium leguminosarum bv. trifolii WU95	1e-56	63%
392377778	AZOBR1	No	rraA gene product	Azospirillum lipoferum 4B	3e-52	66%
392377779	AZOBR1	No	hypothetical protein	Azospirillum lipoferum 4B	3e-112	77%
392377780	AZOBR1	No	hypothetical protein	Sinorhizobium medicae WSM419	3e-44	40%
392377781	AZOBR1	No	phosphate/sulfate permease	Rhizobium sp. CF122	2e-134	75%
392377782	AZOBR1	No	conserved hypothetical protein	Pseudovibrio sp. JE062	1e-10	45%
392377783	AZOBR1	No	hypothetical protein	Azospirillum lipoferum 4B	2e-15	53%
392377784	AZOBR1	No	Not found	Not found
392377785	AZOBR1	No	hypothetical protein	Azospirillum lipoferum 4B	0	75%
392377786	AZOBR1	No	tfuA protein	Azospirillum sp. B510	2e-113	72%
392377787	AZOBR1	No	CRP/FNR family transcriptional regulator	Azospirillum sp. B510	4e-107	68%
392377788	AZOBR1	No	hypothetical protein	Azospirillum lipoferum 4B	4e-41	67%
392377789	AZOBR1	No	hypothetical protein ACD_38C00130G0004	uncultured bacterium	1e-54	36%
392377790	AZOBR1	Yes	PAS/PAC sensor hybrid histidine kinase	Chlorobaculum parvum NCIB 8327	4e-40	40%
392377791	AZOBR1	No	two-component response regulator	Azospirillum sp. B510	2e-46	66%
392377792	AZOBR1	No	putative NAD-dependent epimerase/dehydratase	Azospirillum lipoferum 4B	6e-144	78%
392377793	AZOBR1	No	Not found	Not found
392377794	AZOBR1	No	LysR family Transcriptional regulator	Achromobacter xylosoxidans C54	3e-76	57%
392377795	AZOBR1	No	hypothetical protein AZL_c00860	Azospirillum sp. B510	2e-89	65%
392377796	AZOBR1	No	diguanylate cyclase domain protein	Desulfovibrio sp. A2	1e-163	53%
392377797	AZOBR1	No	hypothetical protein	Azospirillum lipoferum 4B	4e-18	57%
392377798	AZOBR1	No	COG2900: Uncharacterized protein conserved in bacteria	Magnetospirillum magnetotacticum MS-1	3e-21	63%
392377799	AZOBR1	No	hypothetical protein	Rhodospirillum centenum SW	1e-12	54%
392377800	AZOBR1	No	transcriptional regulator	Azospirillum sp. B510	5e-59	68%
392377801	AZOBR1	No	hypothetical protein	Azospirillum lipoferum 4B	9e-158	66%
392377802	AZOBR1	No	Not found	Not found
392377803	AZOBR1	No	hypothetical protein	Azospirillum lipoferum 4B	3e-168	67%
392377804	AZOBR1	No	hypothetical protein	Azospirillum lipoferum 4B	2e-93	56%
392377805	AZOBR1	No	hypothetical protein Rru_A2519	Rhodospirillum rubrum ATCC 11170	3e-15	79%
392377806	AZOBR1	Yes	methyl-accepting chemotaxis protein	Azospirillum sp. B510	4e-161	54%
392377807	AZOBR1	No	Not found	Not found
392377808	AZOBR1	No	hypothetical protein AZL_d05130	Azospirillum sp. B510	2e-149	62%
392377809	AZOBR1	Yes	putative outer membrane lipoprotein	Azospirillum lipoferum 4B	1e-50	64%
392377810	AZOBR1	No	hypothetical protein AZL_c04170	Azospirillum sp. B510	2e-120	64%
392377811	AZOBR1	No	hypothetical protein BRAO375_1420045	Bradyrhizobium sp. ORS 375	2e-07	67%
392377812	AZOBR1	No	Not found	Not found
392377813	AZOBR1	Yes	putative electron transfer flavoprotein-ubiquinone oxidoreductase	Azospirillum lipoferum 4B	0	88%
392377814	AZOBR1	No	Transcriptional activator protein Anr	Azospirillum amazonense Y2	2e-47	45%
392377815	AZOBR1	No	Not found	Not found
392377816	AZOBR1	No	Not found	Not found
392377817	AZOBR1	No	Not found	Not found
392377818	AZOBR1	No	hypothetical protein	Azospirillum lipoferum 4B	6e-12	30%
392377819	AZOBR1	No	hypothetical protein AZL_011070	Azospirillum sp. B510	0	74%
392377820	AZOBR1	Yes	Not found	Not found
392377821	AZOBR1	No	Not found	Not found
392377822	AZOBR1	Yes	Not found	Not found
392377823	AZOBR1	No	DNA polymerase bacteriophage-type	Azospirillum sp. B510	9e-100	84%
392377824	AZOBR1	No	putative Lytic transglycosylase	Azospirillum lipoferum 4B	0	61%
392377825	AZOBR1	No	moaB gene product	Azospirillum lipoferum 4B	6e-87	92%
392377826	AZOBR1	No	aminoglycoside phosphotransferase	Azospirillum sp. B510	2e-85	65%
392377827	AZOBR1	No	ispE gene product	Azospirillum lipoferum 4B	1e-99	75%
392377828	AZOBR1	No	putative threonine efflux protein	Phyllobacterium sp. YR531	6e-82	66%
392377829	AZOBR1	No	aldehyde oxidase and xanthine dehydrogenase, molybdopterin binding domain protein	Acetobacteraceae bacterium AT-5844	0	78%
392377830	AZOBR1	No	Not found	Not found
392377831	AZOBR1	No	Not found	Not found
392377832	AZOBR1	Yes	putative xanthine dehydrogenase YagS FAD-binding subunit	Bradyrhizobium sp. S23321	0	84%
392377833	AZOBR1	Yes	(2Fe-2S)-binding domain-containing protein	Azospirillum amazonense Y2	2e-86	82%
392377834	AZOBR1	No	LysR family transcriptional regulator	Xanthobacter autotrophicus Py2	1e-64	41%
392377835	AZOBR1	No	hypothetical protein BCh11DRAFT_01358	Burkholderia sp. Ch1-1	1e-44	56%
392377836	AZOBR1	No	signal transduction histidine kinase	Methylobacterium nodulans ORS 2060	1e-64	38%
392377837	AZOBR1	No	putative two-component response regulator protein	Rhizobium etli IE4771	4e-21	40%
392377838	AZOBR1	Yes	hypothetical protein GP2143_08384	marine gamma proteobacterium HTCC2143	7e-158	62%
392377839	AZOBR1	Yes	hypothetical protein amb0879	Magnetospirillum magneticum AMB-1	1e-134	71%
392377840	AZOBR1	No	possible citryl-CoA lyase	Roseomonas cervicalis ATCC 49957	7e-66	51%
392377841	AZOBR1	No	putative acyl-CoA dehydrogenase	Sinorhizobium fredii HH103	0	91%
392377842	AZOBR1	Yes	peptidase domain-containing protein	Paracoccus denitrificans PD1222	4e-06	48%
392377843	AZOBR1	No	conserved protein of unknown function; RTX toxins and related Ca2+-binding domain	Azospirillum lipoferum 4B	9e-14	46%
392377844	AZOBR1	No	hypothetical protein AZL_f01550	Azospirillum sp. B510	3e-34	43%
392377845	AZOBR1	No	TPR repeat-containing protein	Azospirillum sp. B510	8e-145	56%
392377846	AZOBR1	No	Not found	Not found
392377847	AZOBR1	Yes	TPR repeat-containing protein	Azospirillum sp. B510	0	61%
392377848	AZOBR1	No	hypothetical protein AZL_f00990	Azospirillum sp. B510	1e-111	40%
392377849	AZOBR1	No	hypothetical protein	Azospirillum lipoferum 4B	1e-104	46%
392377850	AZOBR1	Yes	hypothetical protein	Azospirillum lipoferum 4B	0	52%
392377851	AZOBR1	Yes	TPR repeat-containing protein	Azospirillum sp. B510	6e-61	40%
392377852	AZOBR1	No	glycosyl transferase group 1	Chthoniobacter flavus Ellin428	8e-84	45%
392377853	AZOBR1	No	putative glycosyltransferase	Azospirillum lipoferum 4B	9e-151	64%
392377854	AZOBR1	No	Not found	Not found
392377855	AZOBR1	No	hypothetical protein AZL_f01690	Azospirillum sp. B510	1e-68	51%
392377856	AZOBR1	Yes	Not found	Not found
392377857	AZOBR1	Yes	hypothetical protein	Azospirillum lipoferum 4B	1e-52	55%
392377858	AZOBR1	No	hypothetical protein AZL_f01000	Azospirillum sp. B510	8e-167	48%
392377859	AZOBR1	No	hypothetical protein	Azospirillum lipoferum 4B	3e-168	74%
392377860	AZOBR1	No	tyrS1 gene product	Azospirillum lipoferum 4B	0	70%
392377861	AZOBR1	No	Not found	Not found
392377862	AZOBR1	No	putative hybrid sensor histidine kinase	Azospirillum lipoferum 4B	6e-127	47%
392377863	AZOBR1	No	hypothetical protein	Azospirillum lipoferum 4B	3e-75	64%
392377864	AZOBR1	No	hypothetical protein	Azospirillum lipoferum 4B	3e-08	49%
392377865	AZOBR1	No	Mandelate racemase/muconate cycloisomerase	Azospirillum lipoferum 4B	0	88%
392377866	AZOBR1	No	LysR family transcriptional regulator	Azospirillum lipoferum 4B	2e-123	73%
392377867	AZOBR1	No	glutathione S-transferase	Enterobacter sp. Ag1	2e-72	56%
392377868	AZOBR1	Yes	hypothetical protein	Azospirillum lipoferum 4B	2e-72	82%
392377869	AZOBR1	No	conserved hypothetical protein	bacterium Ellin514	2e-96	51%
392377870	AZOBR1	No	Not found	Not found
392377871	AZOBR1	No	conserved hypothetical protein	delta proteobacterium NaphS2	5e-19	36%
392377872	AZOBR1	Yes	Not found	Not found
392377873	AZOBR1	No	Not found	Not found
392377874	AZOBR1	No	hypothetical protein AZL_e03350	Azospirillum sp. B510	0	74%
392377875	AZOBR1	No	Not found	Not found
392377876	AZOBR1	No	MFS family transporter	Mesorhizobium alhagi CCNWXJ12-2	6e-167	67%
392377877	AZOBR1	No	putative membrane protein	Microvirga sp. WSM3557	4e-36	63%
392377878	AZOBR1	No	putative TIM-barrel fold metal-dependent hydrolase	Sphingobium sp. AP49	0	84%
392377879	AZOBR1	No	Putative amidohydrolase 3	Azospirillum lipoferum 4B	1e-67	81%
392377880	AZOBR1	No	hypothetical protein	Azospirillum lipoferum 4B	7e-40	88%
392377881	AZOBR1	No	nicotinamidase-like amidase	Caulobacter sp. AP07	2e-113	85%
392377882	AZOBR1	No	two-component hybrid sensor and regulator	Roseovarius sp. 217	1e-135	53%
392377883	AZOBR1	Yes	DNA-binding response regulator, LuxR family protein	Roseovarius sp. 217	2e-86	70%
392377884	AZOBR1	Yes	putative hydrolase or acyltransferase of alpha/beta superfamily	Rhizobium sp. CF142	7e-140	72%
392377885	AZOBR1	No	conserved hypothetical protein	Magnetospirillum gryphiswaldense MSR-1	4e-158	50%
392377886	AZOBR1	No	putative ferrous iron transporter, FeoB subunit	Azospirillum lipoferum 4B	0	80%
392377887	AZOBR1	No	Not found	Not found
392377888	AZOBR1	No	hypothetical protein	Azospirillum lipoferum 4B	9e-76	65%
392377889	AZOBR1	No	NAD-dependent epimerase/dehydratase	Azospirillum sp. B510	2e-175	89%
392377890	AZOBR1	No	DNA polymerase III subunit beta	Azospirillum sp. B510	0	91%
392377891	AZOBR1	No	recF gene product	Azospirillum lipoferum 4B	2e-167	80%
392377892	AZOBR1	Yes	gyrB gene product	Azospirillum lipoferum 4B	0	87%
392377893	AZOBR1	No	hypothetical protein RCCGE510_11154	Rhizobium sp. CCGE 510	8e-127	61%
392377894	AZOBR1	No	Not found	Not found
392377895	AZOBR1	Yes	integrase	Rhodomicrobium vannielii ATCC 17100	0	79%
392377896	AZOBR1	No	ATP-dependent endonuclease	Rhizobium sp. CCGE 510	0	66%
392377897	AZOBR1	No	hypothetical protein Aazo_1492	'Nostoc azollae' 0708	0.0004	53%
392377898	AZOBR1	No	Not found	Not found
392377899	AZOBR1	No	Not found	Not found
392377900	AZOBR1	No	Not found	Not found
392377901	AZOBR1	No	Not found	Not found
392377902	AZOBR1	No	Not found	Not found
392377903	AZOBR1	No	Not found	Not found
392377904	AZOBR1	No	Not found	Not found
392377905	AZOBR1	No	hypothetical protein PMI14_06780	Acidovorax sp. CF316	1e-58	33%
392377906	AZOBR1	No	V8 family serine protease	Fusobacterium nucleatum subsp. nucleatum ATCC 23726	1e-32	37%
392377907	AZOBR1	No	WD-40 repeat-containing protein	Rhodospirillum rubrum ATCC 11170	3e-66	58%
392377908	AZOBR1	No	Not found	Not found
392377909	AZOBR1	No	WD-40 repeat-containing protein	Rhodospirillum rubrum ATCC 11170	3e-27	62%
392377910	AZOBR1	No	hypothetical protein VHA_002719	Grimontia hollisae CIP 101886	1e-13	46%
392377911	AZOBR1	No	hypothetical protein	Bradyrhizobium japonicum USDA 6	4e-142	64%
392377912	AZOBR1	No	Not found	Not found
392377913	AZOBR1	No	amylo-alpha-1,6-glucosidase	Chelativorans sp. BNC1	0	58%
392377914	AZOBR1	No	hypothetical protein NGR_b02820	Sinorhizobium fredii NGR234	3e-08	67%
392377915	AZOBR1	No	competence protein	Clostridium botulinum C str. Stockholm	2e-11	42%
392377916	AZOBR1	No	hypothetical protein Nhal_3186	Nitrosococcus halophilus Nc4	3e-37	48%
392377917	AZOBR1	No	PEBP family protein	Mesorhizobium alhagi CCNWXJ12-2	5e-50	55%
392377918	AZOBR1	No	PAS domain S-box	Microvirga sp. WSM3557	1e-177	60%
392377919	AZOBR1	No	Not found	Not found
392377920	AZOBR1	Yes	response regulator receiver modulated PAS/PAC sensor-containing diguanylate cyclase/phosphodiesterase	Cyanothece sp. PCC 8802	1e-176	54%
392377921	AZOBR1	No	Not found	Not found
392377922	AZOBR1	No	FixK family transcriptional regulator	Sinorhizobium fredii NGR234	2e-47	45%
392377923	AZOBR1	No	protein of unknown function DUF1211	Methylobacterium extorquens DSM 13060	1e-82	67%
392377924	AZOBR1	No	hypothetical protein PstZobell_19098	Pseudomonas stutzeri ATCC 14405 = CCUG 16156	0.0006	51%
392377925	AZOBR1	No	thioredoxin	Thiocapsa marina 5811	2e-15	71%
392377926	AZOBR1	No	hypothetical protein GDI_0750	Gluconacetobacter diazotrophicus PAl 5	7e-22	54%
392377927	AZOBR1	No	Not found	Not found
392377928	AZOBR1	Yes	heat shock protein- DnaJ-like protein	Bradyrhizobium sp. BTAi1	3e-93	56%
392377929	AZOBR1	No	hypothetical protein BBta_7812	Bradyrhizobium sp. BTAi1	8e-34	52%
392377930	AZOBR1	No	Not found	Not found
392377931	AZOBR1	No	hypothetical protein NGR_b00790	Sinorhizobium fredii NGR234	3e-21	59%
392377932	AZOBR1	No	Not found	Not found
392377933	AZOBR1	No	thioredoxin peroxidase	Sinorhizobium fredii NGR234	4e-47	69%
392377934	AZOBR1	No	hypothetical protein NGR_b00650	Sinorhizobium fredii NGR234	1e-65	57%
392377935	AZOBR1	Yes	hypothetical protein	Ralstonia solanacearum GMI1000	2e-05	42%
392377936	AZOBR1	Yes	universal stress family protein	Roseomonas cervicalis ATCC 49957	3e-34	53%
392377937	AZOBR1	No	degP gene product	Rhodospirillum centenum SW	1e-142	55%
392377938	AZOBR1	No	hypothetical protein	Azospirillum lipoferum 4B	2e-10	42%
392377939	AZOBR1	No	luciferase family protein	Pseudomonas stutzeri A1501	9e-121	61%
392377940	AZOBR1	No	PRC-barrel domain protein	Methylobacterium extorquens DSM 13060	3e-27	64%
392377941	AZOBR1	No	hypothetical protein PCC8801_1622	Cyanothece sp. PCC 8801	1e-20	65%
392377942	AZOBR1	No	NADH-ubiquinone oxidoreductase	Roseomonas cervicalis ATCC 49957	7e-26	44%
392377943	AZOBR1	No	hypothetical protein ROS217_00090	Roseovarius sp. 217	6e-07	27%
392377944	AZOBR1	Yes	clpB1 gene product	Azospirillum lipoferum 4B	0	79%
392377945	AZOBR1	Yes	chaperonin GroEL	Azospirillum sp. B510	0	81%
392377946	AZOBR1	Yes	10 kDa chaperonin, heat shock protein	Rhizobium etli Kim 5	2e-46	77%
392377947	AZOBR1	No	GrpE protein	alpha proteobacterium BAL199	2e-39	58%
392377948	AZOBR1	No	hypothetical protein MicloDRAFT_00039560	Microvirga sp. WSM3557	2e-52	55%
392377949	AZOBR1	No	osmotically inducible protein Y	Sinorhizobium fredii NGR234	1e-94	73%
392377950	AZOBR1	No	universal stress protein UspA-like nucleotide-binding protein	Magnetospirillum magneticum AMB-1	4e-49	42%
392377951	AZOBR1	No	Not found	Not found
392377952	AZOBR1	No	Not found	Not found
392377953	AZOBR1	No	Not found	Not found
392377954	AZOBR1	No	Not found	Not found
392377955	AZOBR1	No	UspA-like protein	Sinorhizobium fredii NGR234	3e-79	55%
392377956	AZOBR1	No	hypothetical protein A33M_2733	Rhodovulum sp. PH10	6e-35	47%
392377957	AZOBR1	No	Not found	Not found
392377958	AZOBR1	No	Not found	Not found
392377959	AZOBR1	No	hypothetical protein METDI1623	Methylobacterium extorquens DM4	5e-49	58%
392377960	AZOBR1	No	integrase catalytic subunit	Nitrobacter hamburgensis X14	6e-35	46%
392377961	AZOBR1	No	Not found	Not found
392377962	AZOBR1	No	integrase catalytic subunit	Rhizobium etli IE4771	3e-40	45%
392377963	AZOBR1	No	integrase family protein	Methylobacterium radiotolerans JCM 2831	7e-05	40%
392377964	AZOBR1	No	Not found	Not found
392377965	AZOBR1	No	hypothetical protein SinacDRAFT_6869	Singulisphaera acidiphila DSM 18658	9e-132	67%
392377966	AZOBR1	No	LysR family transcriptional regulator	Caulobacter segnis ATCC 21756	2e-123	66%
392377967	AZOBR1	No	prophage protein	Enterobacter mori LMG 25706	1e-15	35%
392377968	AZOBR1	No	Not found	Not found
392377969	AZOBR1	No	hypothetical protein BURK_34508	Burkholderia sp. SJ98	2e-07	46%
392377970	AZOBR1	Yes	hypothetical protein	Azospirillum lipoferum 4B	2e-47	47%
392377971	AZOBR1	No	Not found	Not found
392377972	AZOBR1	No	hypothetical protein Mext_4476	Methylobacterium extorquens PA1	5e-58	54%
392377973	AZOBR1	Yes	ABC-type transporter; fused membrane and ATP-binding components	Azospirillum lipoferum 4B	0	93%
392377974	AZOBR1	No	Not found	Not found
392377975	AZOBR1	Yes	Not found	Not found
392377976	AZOBR1	Yes	fhuB gene product	Azospirillum lipoferum 4B	0	86%
392377977	AZOBR1	No	fhuD gene product	Azospirillum lipoferum 4B	3e-118	78%
392377978	AZOBR1	Yes	fhuC gene product	Azospirillum lipoferum 4B	7e-154	90%
392377979	AZOBR1	No	fhuA gene product	Azospirillum lipoferum 4B	0	88%
392377980	AZOBR1	No	Transcriptional regulator, AraC family	Azospirillum lipoferum 4B	5e-159	80%
392377981	AZOBR1	No	DNA polymerase III exonuclease epsilon subunit	Gluconacetobacter hansenii ATCC 23769	7e-28	40%
392377982	AZOBR1	No	Not found	Not found
392377983	AZOBR1	No	hypothetical protein EcWSU1_00824	Enterobacter cloacae EcWSU1	0.0005	26%
392377984	AZOBR1	No	LysR family transcriptional regulator	Mesorhizobium ciceri biovar biserrulae WSM1271	2e-91	58%
392377985	AZOBR1	No	hypothetical protein	Sorangium cellulosum 'So ce 56'	2e-54	64%
392377986	AZOBR1	No	Not found	Not found
392377987	AZOBR1	No	3-demethylubiquinone-9 3-methyltransferase	Nitrobacter sp. Nb-311A	3e-99	87%
392377988	AZOBR1	No	hypothetical protein	Azospirillum lipoferum 4B	5e-09	67%
392377989	AZOBR1	No	putative transcriptional regulator protein, AsnC/GntR family	Rhizobium etli 8C-3	2e-50	50%
392377990	AZOBR1	No	ABC-type nitrate/sulfonate/bicarbonate transport system, permease component	Rhizobium sp. CF080	2e-63	43%
392377991	AZOBR1	No	ABC transporter substrate-binding protein	Sinorhizobium fredii NGR234	2e-23	28%
392377992	AZOBR1	Yes	ABC transporter ATP-binding protein	Rhodococcus opacus B4	7e-95	56%
392377993	AZOBR1	No	esterase	Ramlibacter tataouinensis TTB310	6e-94	62%
392377994	AZOBR1	No	ornithine cyclodeaminase	Psychrobacter cryohalolentis K5	1e-75	46%
392377995	AZOBR1	No	methyl-accepting chemotaxis protein	Tistrella mobilis KA081020-065	2e-78	42%
392377996	AZOBR1	No	glutamine-dependent NAD(+) synthetase (NAD(+) synthase	glutamine-hydrolyzing	0	100%
392377997	AZOBR1	No	hypothetical protein	Azospirillum lipoferum 4B	4e-33	61%
392377998	AZOBR1	No	hypothetical protein	Azospirillum lipoferum 4B	9e-157	55%
392377999	AZOBR1	No	hypothetical protein	Rhodospirillum rubrum F11	3e-86	45%
392378000	AZOBR1	No	hypothetical protein METDI4108	Methylobacterium extorquens DM4	1e-45	43%
392378001	AZOBR1	No	Not found	Not found
392378002	AZOBR1	Yes	ABC transporter	Starkeya novella DSM 506	3e-140	87%
392378003	AZOBR1	Yes	polar amino acid ABC transporter inner membrane subunit	Starkeya novella DSM 506	7e-100	86%
392378004	AZOBR1	Yes	amine acid ABC transporter, permease protein, 3-TM region, His/Glu/Gln/Arg/opine family	Rhizobium sp. AP16	9e-103	74%
392378005	AZOBR1	Yes	glutamine ABC transporter, periplasmic glutamine-binding protein GlnH	Sinorhizobium fredii USDA 257	3e-144	87%
392378006	AZOBR1	Yes	GntR family transcriptional regulator	Starkeya novella DSM 506	7e-71	66%
392378007	AZOBR1	No	short-chain dehydrogenase of unknown substrate specificity	Microvirga sp. WSM3557	1e-118	78%
392378008	AZOBR1	No	Not found	Not found
392378009	AZOBR1	Yes	fdh1 gene product	Azospirillum lipoferum 4B	0	91%
392378010	AZOBR1	Yes	hypothetical protein	Azospirillum lipoferum 4B	2e-61	62%
392378011	AZOBR1	No	hypothetical protein AZL_009300	Azospirillum sp. B510	7e-36	85%
392378012	AZOBR1	Yes	carbon starvation protein	Azospirillum sp. B510	0	93%
392378013	AZOBR1	No	hypothetical protein RPB_3523	Rhodopseudomonas palustris HaA2	7e-18	60%
392378014	AZOBR1	Yes	PepSY-associated TM helix family protein	Oligotropha carboxidovorans OM5	0	78%
392378015	AZOBR1	No	hypothetical protein RPC_2857	Rhodopseudomonas palustris BisB18	7e-15	78%
392378016	AZOBR1	No	hypothetical protein OCAR_4722	Oligotropha carboxidovorans OM5	4e-124	72%
392378017	AZOBR1	No	TonB-dependent siderophore receptor	Rhodopseudomonas palustris BisB18	0	71%
392378018	AZOBR1	No	regulatory protein LacI	Verminephrobacter eiseniae EF01-2	3e-113	55%
392378019	AZOBR1	No	Not found	Not found
392378020	AZOBR1	No	putative 3-oxoacyl	acyl-carrier-protein	5e-146	100%
392378021	AZOBR1	No	formyl-CoA transferase	Sinorhizobium meliloti BL225C	0	82%
392378022	AZOBR1	No	hypothetical protein	Sinorhizobium meliloti BL225C	1e-154	65%
392378023	AZOBR1	No	Enoyl-CoA hydratase/isomerase	Sinorhizobium meliloti BL225C	2e-129	78%
392378024	AZOBR1	No	fumarylacetoacetate (FAA) hydrolase family protein	Acidiphilium cryptum JF-5	2e-175	73%
392378025	AZOBR1	Yes	2-ketoglutarate semialdehyde dehydrogenase	Azospirillum lipoferum 4B	0	80%
392378026	AZOBR1	No	extracellular solute-binding protein	Verminephrobacter eiseniae EF01-2	6e-143	59%
392378027	AZOBR1	No	binding-protein-dependent transport systems inner membrane component	Verminephrobacter aporrectodeae subsp. tuberculatae At4	9e-115	71%
392378028	AZOBR1	No	ABC transporter, membrane spanning protein	Rhizobium etli GR56	2e-108	74%
392378029	AZOBR1	Yes	ABC transporter-like protein	Methylobacterium nodulans ORS 2060	1e-178	69%
392378030	AZOBR1	No	outer membrane adhesin like proteiin	Gluconacetobacter hansenii ATCC 23769	7e-103	49%
392378031	AZOBR1	No	Not found	Not found
392378032	AZOBR1	No	putative Ig domain-containing protein	Rhodospirillum centenum SW	2e-30	52%
392378033	AZOBR1	No	Outer membrane efflux protein	Rhodospirillum photometricum DSM 122	1e-86	45%
392378034	AZOBR1	No	ABC transporter-like protein	Desulfovibrio aespoeensis Aspo-2	2e-64	45%
392378035	AZOBR1	No	type I secretion membrane fusion protein	Azospirillum sp. B510	5e-81	45%
392378036	AZOBR1	No	hypothetical protein AZL_b01110	Azospirillum sp. B510	0	42%
392378037	AZOBR1	No	hypothetical protein PMI21_02463	Pseudomonas sp. GM18	3e-06	28%
392378038	AZOBR1	No	Not found	Not found
392378039	AZOBR1	No	Not found	Not found
392378040	AZOBR1	No	Not found	Not found
392378041	AZOBR1	Yes	GTPase domain-containing protein	Tistrella mobilis KA081020-065	2e-39	47%
392378042	AZOBR1	No	hypothetical protein SADFL11_3359	Labrenzia alexandrii DFL-11	8e-51	40%
392378043	AZOBR1	No	Not found	Not found
392378044	AZOBR1	No	multidrug transporter membrane protein/ATP-binding component	Chromohalobacter salexigens DSM 3043	2e-54	32%
392378045	AZOBR1	No	Membrane protease subunit stomatin/prohibitin-like protein	Tistrella mobilis KA081020-065	6e-74	42%
392378046	AZOBR1	No	Cyclic peptide transporter	Pseudoalteromonas piscicida JCM 20779	6e-98	36%
392378047	AZOBR1	No	hypothetical protein AZL_c01320	Azospirillum sp. B510	5e-85	47%
392378048	AZOBR1	No	Nuclear protein SET	Hyphomicrobium sp. MC1	2e-19	45%
392378049	AZOBR1	No	hypothetical protein Clole_1308	Clostridium lentocellum DSM 5427	8e-24	27%
392378050	AZOBR1	No	omaA5 gene product	Azospirillum lipoferum 4B	6e-108	49%
392378051	AZOBR1	No	putative dioxygenase of extradiol dioxygenase family protein	Indibacter alkaliphilus LW1	2e-50	59%
392378052	AZOBR1	No	hypothetical protein AZL_c01250	Azospirillum sp. B510	2e-34	74%
392378053	AZOBR1	No	hypothetical protein AZL_c01240	Azospirillum sp. B510	2e-44	84%
392378054	AZOBR1	No	hypothetical protein AZL_c01230	Azospirillum sp. B510	2e-67	65%
392378055	AZOBR1	No	multicomponent K+:H+ antiporter subunit D	Azospirillum sp. B510	0	74%
392378056	AZOBR1	No	phaC gene product	Azospirillum lipoferum 4B	6e-49	91%
392378057	AZOBR1	No	ptsN2 gene product	Azospirillum lipoferum 4B	3e-58	63%
392378058	AZOBR1	No	D-3-phosphoglycerate dehydrogenase	Azospirillum sp. B510	1e-146	76%
392378059	AZOBR1	No	purC2 gene product	Azospirillum lipoferum 4B	0	80%
392378060	AZOBR1	No	4'-phosphopantetheinyl transferase	Azospirillum sp. B510	4e-54	59%
392378061	AZOBR1	No	hypothetical protein	Azospirillum lipoferum 4B	2e-174	67%
392378062	AZOBR1	No	D-alanyl-D-alanine carboxypeptidase	Azospirillum sp. B510	3e-106	56%
392378063	AZOBR1	Yes	cheD2 gene product	Azospirillum lipoferum 4B	5e-97	75%
392378064	AZOBR1	No	type 11 methyltransferase	Chloroflexus aurantiacus J-10-fl	5e-50	44%
392378065	AZOBR1	No	hypothetical protein AZL_d00950	Azospirillum sp. B510	3e-133	66%
392378066	AZOBR1	No	hypothetical protein AZL_d02940	Azospirillum sp. B510	2e-19	51%
392378067	AZOBR1	No	aspartate alpha-decarboxylase	Xanthobacter autotrophicus Py2	3e-59	68%
392378068	AZOBR1	No	Not found	Not found
392378069	AZOBR1	No	putative Chemotaxis signal transduction protein CheW-like	Azospirillum lipoferum 4B	5e-27	53%
392378070	AZOBR1	No	putative Chemotaxis methyltransferase CheR-like	Azospirillum lipoferum 4B	6e-122	70%
392378071	AZOBR1	No	putative Chemotaxis signal transduction protein CheW-like	Azospirillum lipoferum 4B	2e-32	53%
392378072	AZOBR1	No	methyl-accepting chemotaxis sensory transducer	Azospirillum lipoferum 4B	7e-70	51%
392378073	AZOBR1	No	methyl-accepting chemotaxis sensory transducer	Azospirillum lipoferum 4B	1e-111	93%
392378074	AZOBR1	No	protein-glutamate methylesterase, two-component response regulator	Azospirillum sp. B510	1e-150	72%
392378075	AZOBR1	No	two-component response regulator	Azospirillum sp. B510	1e-31	52%
392378076	AZOBR1	No	putative two-component response regulator	Azospirillum lipoferum 4B	1e-37	79%
392378077	AZOBR1	Yes	putative sensor histidine kinase	Azospirillum lipoferum 4B	1e-164	58%
392378078	AZOBR1	Yes	formate dehydrogenase family accessory protein FdhD	Dechlorosoma suillum PS	2e-105	63%
392378079	AZOBR1	No	formate dehydrogenase subunit gamma	Dechlorosoma suillum PS	1e-116	88%
392378080	AZOBR1	No	formate dehydrogenase, beta subunit, Fe-S containing	Dechlorosoma suillum PS	0	84%
392378081	AZOBR1	No	formate dehydrogenase subunit alpha	Dechlorosoma suillum PS	0	86%
392378082	AZOBR1	No	formate dehydrogenase accessory protein FdhE	Dechlorosoma suillum PS	9e-49	69%
392378083	AZOBR1	No	histidine kinase,HAMP domain-containing protein,histidine kinase	Dechlorosoma suillum PS	0	74%
392378084	AZOBR1	Yes	response regulator with CheY-like receiver, AAA-type ATPase, and DNA-binding domains	Dechlorosoma suillum PS	0	71%
392378085	AZOBR1	No	aldolase	Herminiimonas arsenicoxydans	1e-115	68%
392378086	AZOBR1	No	4-oxalocrotonate tautomerase	Azospirillum lipoferum 4B	6e-30	82%
392378087	AZOBR1	No	hypothetical protein	Azospirillum lipoferum 4B	0.0002	46%
392378088	AZOBR1	No	Not found	Not found
392378089	AZOBR1	No	hypothetical protein	uncultured Acidobacteriales bacterium HF0200_23L05	2e-05	59%
392378090	AZOBR1	No	sbcD gene product	Azospirillum lipoferum 4B	0	71%
392378091	AZOBR1	No	exonuclease	Azospirillum sp. B510	2e-96	74%
392378092	AZOBR1	No	hypothetical protein SADFL11_1838	Labrenzia alexandrii DFL-11	5e-51	50%
392378093	AZOBR1	No	hypothetical protein TMO_b0585	Tistrella mobilis KA081020-065	6e-147	62%
392378094	AZOBR1	No	putative G/U mismatch-specific DNA glycosylase (Mismatch-specific uracil DNA-glycosylase)	Azospirillum lipoferum 4B	1e-65	71%
392378095	AZOBR1	No	Not found	Not found
392378096	AZOBR1	Yes	hypothetical protein AZA_23375	Azospirillum amazonense Y2	5e-100	49%
392378097	AZOBR1	Yes	chromosome partitioning protein	Azospirillum sp. B510	3e-73	51%
392378098	AZOBR1	No	Not found	Not found
392378099	AZOBR1	No	hypothetical protein HMPREF9946_03847	Acetobacteraceae bacterium AT-5844	4e-60	64%
392378100	AZOBR1	Yes	LysR family transcriptional regulator	Mesorhizobium alhagi CCNWXJ12-2	7e-151	76%
392378101	AZOBR1	No	translation initiation inhibitor	Rhodopseudomonas palustris CGA009	3e-72	81%
392378102	AZOBR1	No	response regulator receiver and ANTAR domain-containing protein	Methylobacterium populi BJ001	6e-25	59%
392378103	AZOBR1	No	nasD gene product	Azospirillum lipoferum 4B	0	85%
392378104	AZOBR1	No	nasE gene product	Azospirillum lipoferum 4B	0	88%
392378105	AZOBR1	No	nasF gene product	Azospirillum lipoferum 4B	0	91%
392378106	AZOBR1	No	nirB gene product	Azospirillum lipoferum 4B	0	82%
392378107	AZOBR1	No	nirD gene product	Azospirillum lipoferum 4B	6e-44	69%
392378108	AZOBR1	No	nitrate reductase catalytic subunit	Azospirillum sp. B510	0	75%
392378109	AZOBR1	Yes	Uroporphyrin-III C-methyltransferase	Azospirillum lipoferum 4B	2e-97	76%
392378110	AZOBR1	No	putative peptidase, NLP/P60 family	Azospirillum lipoferum 4B	1e-105	65%
392378111	AZOBR1	No	hypothetical protein MetexDRAFT_0337	Methylobacterium extorquens DSM 13060	2e-24	52%
392378112	AZOBR1	No	hypothetical protein	Azospirillum lipoferum 4B	0	84%
392378113	AZOBR1	No	Not found	Not found
392378114	AZOBR1	No	radical SAM	Azospirillum sp. B510	4e-153	79%
392378115	AZOBR1	No	hypothetical protein CtCNB1_2358	Comamonas testosteroni CNB-2	2e-21	57%
392378116	AZOBR1	No	hypothetical protein	Azospirillum lipoferum 4B	7e-14	73%
392378117	AZOBR1	No	Not found	Not found
392378118	AZOBR1	No	conserved hypothetical protein	Ricinus communis	2e-33	35%
392378119	AZOBR1	No	COG3108: Uncharacterized protein conserved in bacteria	Magnetospirillum magnetotacticum MS-1	2e-38	42%
392378120	AZOBR1	No	Not found	Not found
392378121	AZOBR1	No	hypothetical protein	Azospirillum lipoferum 4B	1e-18	69%
392378122	AZOBR1	No	hypothetical protein	Azospirillum lipoferum 4B	1e-31	77%
392378123	AZOBR1	No	Not found	Not found
392378124	AZOBR1	No	uvrC2 gene product	Azospirillum lipoferum 4B	0	77%
392378125	AZOBR1	No	transcriptional regulator	Azospirillum sp. B510	4e-122	71%
392378126	AZOBR1	No	hypothetical protein AZL_d02670	Azospirillum sp. B510	9e-153	68%
392378127	AZOBR1	Yes	transthyretin	Ralstonia eutropha JMP134	5e-53	71%
392378128	AZOBR1	No	hypothetical protein AZA_89183	Azospirillum amazonense Y2	4e-73	72%
392378129	AZOBR1	No	allantoate amidohydrolase, partial	Bradyrhizobium sp. CCGE-LA001	5e-57	58%
392378130	AZOBR1	No	Amidase	Acidiphilium sp. PM	2e-64	61%
392378131	AZOBR1	No	acetylornithine deacetylase/succinyl-diaminopimelate desuccinylase	Xanthobacter autotrophicus Py2	0	71%
392378132	AZOBR1	No	guaC gene product	Azospirillum lipoferum 4B	0	85%
392378133	AZOBR1	Yes	UDP-galactopyranose mutase	Azospirillum lipoferum 4B	0	81%
392378134	AZOBR1	No	hypothetical protein	Azospirillum lipoferum 4B	6e-09	50%
392378135	AZOBR1	No	nadB gene product	Azospirillum lipoferum 4B	6e-176	77%
392378136	AZOBR1	No	nadB gene product	Azospirillum lipoferum 4B	5e-08	69%
392378137	AZOBR1	No	Not found	Not found
392378138	AZOBR1	No	nadA gene product	Azospirillum lipoferum 4B	0	86%
392378139	AZOBR1	No	hypothetical protein	Azospirillum lipoferum 4B	4e-26	60%
392378140	AZOBR1	No	biotin-(acetyl-CoA carboxylase) ligase	SAR116 cluster alpha proteobacterium HIMB100	2e-08	38%
392378141	AZOBR1	No	hypothetical protein	Azospirillum lipoferum 4B	2e-49	59%
392378142	AZOBR1	No	hypothetical protein	Azospirillum lipoferum 4B	3e-25	51%
392378143	AZOBR1	No	chaperone, TorD family protein	alpha proteobacterium BAL199	6e-51	53%
392378144	AZOBR1	No	hypothetical protein	Azospirillum lipoferum 4B	1e-08	93%
392378145	AZOBR1	No	fdhA2 gene product	Azospirillum lipoferum 4B	0	85%
392378146	AZOBR1	No	fdhB2 gene product	Azospirillum lipoferum 4B	1e-130	88%
392378147	AZOBR1	No	fdnI2 gene product	Azospirillum lipoferum 4B	8e-139	71%
392378148	AZOBR1	No	putative acetylornithine deacetylase or succinyl-diaminopimelate desuccinylase	Azospirillum lipoferum 4B	0	88%
392378149	AZOBR1	No	glycosyl transferase family protein	Variovorax paradoxus EPS	1e-43	33%
392378150	AZOBR1	No	acyl-protein synthetase LuxE	Geobacillus sp. G11MC16	2e-178	66%
392378151	AZOBR1	No	Not found	Not found
392378152	AZOBR1	No	putative acyl-CoA reductase	Azospirillum lipoferum 4B	0	72%
392378153	AZOBR1	Yes	Putative ABC transporter; ATP-binding protein	Azospirillum lipoferum 4B	1e-95	68%
392378154	AZOBR1	Yes	ABC transporter permease	Azospirillum lipoferum 4B	9e-86	80%
392378155	AZOBR1	No	ABC transporter substrate-binding protein	Azospirillum lipoferum 4B	0	85%
392378156	AZOBR1	No	Not found	Not found
392378157	AZOBR1	No	3-oxoacyl-(Acyl carrier protein) reductase	Azospirillum lipoferum 4B	1e-116	76%
392378158	AZOBR1	No	hypothetical protein imdm_2035	gamma proteobacterium IMCC2047	5e-19	51%
392378159	AZOBR1	No	conserved hypothetical protein, secreted	Magnetospirillum gryphiswaldense MSR-1	3e-14	54%
392378160	AZOBR1	Yes	DNA-binding two-component response regulator	Azospirillum sp. B510	3e-119	82%
392378161	AZOBR1	No	two-component sensor histidine kinase	Azospirillum sp. B510	5e-47	65%
392378162	AZOBR1	No	two-component sensor histidine kinase	Azospirillum sp. B510	3e-77	67%
392378163	AZOBR1	No	chromate transporter	Beijerinckia indica subsp. indica ATCC 9039	6e-140	70%
392378164	AZOBR1	No	putative glutathione S-transferase	Azospirillum lipoferum 4B	6e-126	83%
392378165	AZOBR1	No	Not found	Not found
392378166	AZOBR1	No	putative acetyltransferase, GNAT family	Azospirillum lipoferum 4B	3e-42	61%
392378167	AZOBR1	No	UDP-diphosphatase	Azospirillum sp. B510	2e-136	86%
392378168	AZOBR1	No	Not found	Not found
392378169	AZOBR1	No	hypothetical protein AZL_001020	Azospirillum sp. B510	2e-87	67%
392378170	AZOBR1	No	putative NAD-dependent epimerase/dehydratase	Azospirillum lipoferum 4B	1e-121	69%
392378171	AZOBR1	No	putative 3'-5' exonuclease	Azospirillum lipoferum 4B	3e-118	88%
392378172	AZOBR1	No	kpsF gene product	Azospirillum lipoferum 4B	1e-169	85%
392378173	AZOBR1	No	hypothetical protein	Azospirillum lipoferum 4B	1e-95	74%
392378174	AZOBR1	No	hypothetical protein	Azospirillum lipoferum 4B	2e-134	80%
392378175	AZOBR1	No	ABC transporter ATP-binding protein	Azospirillum lipoferum 4B	2e-156	87%
392378176	AZOBR1	No	rpoN gene product	Azospirillum lipoferum 4B	0	84%
392378177	AZOBR1	No	sigma 54 modulation protein	Azospirillum sp. B510	2e-88	81%
392378178	AZOBR1	No	ptsN1 gene product	Azospirillum lipoferum 4B	6e-92	91%
392378179	AZOBR1	No	ubiG gene product	Azospirillum lipoferum 4B	8e-150	85%
392378180	AZOBR1	No	aspartate kinase	Azospirillum sp. B510	0	94%
392378181	AZOBR1	No	enoyl	acyl carrier protein	3e-180	80%
392378182	AZOBR1	No	ptsP gene product	Azospirillum lipoferum 4B	0	83%
392378183	AZOBR1	No	4-hydroxy-3-methylbut-2-en-1-yl diphosphate synthase	Azospirillum sp. B510	0	93%
392378184	AZOBR1	No	gtrA gene product	Azospirillum lipoferum 4B	1e-139	78%
392378185	AZOBR1	No	peptide chain release factor RF-1	Azospirillum sp. B510	0	87%
392378186	AZOBR1	No	hypothetical protein	Azospirillum lipoferum 4B	4e-48	71%
392378187	AZOBR1	No	hemK gene product	Azospirillum lipoferum 4B	1e-101	73%
392378188	AZOBR1	No	hypothetical protein AZL_001430	Azospirillum sp. B510	3e-41	87%
392378189	AZOBR1	No	hypothetical protein AZL_001440	Azospirillum sp. B510	9e-105	67%
392378190	AZOBR1	No	hypothetical protein	Azospirillum lipoferum 4B	8e-53	74%
392378191	AZOBR1	No	putative hemolysin III (HlyIII family)	Azospirillum lipoferum 4B	5e-47	58%
392378192	AZOBR1	Yes	clpB1 gene product	Azospirillum lipoferum 4B	0	91%
392378193	AZOBR1	No	Not found	Not found
392378194	AZOBR1	No	hypothetical protein	Azospirillum lipoferum 4B	8e-56	42%
392378195	AZOBR1	No	AzlC family protein	Collimonas fungivorans Ter331	2e-90	76%
392378196	AZOBR1	No	branched-chain amino acid transport	Collimonas fungivorans Ter331	3e-34	64%
392378197	AZOBR1	No	hypothetical protein AZL_002500	Azospirillum sp. B510	7e-40	52%
392378198	AZOBR1	No	putative methyl-accepting chemotaxis protein	Azospirillum lipoferum 4B	4e-161	79%
392378199	AZOBR1	No	hypothetical protein	Azospirillum lipoferum 4B	7e-60	69%
392378200	AZOBR1	Yes	ABC transporter; fused ATPase and permease components	Azospirillum lipoferum 4B	0	84%
392378201	AZOBR1	No	Not found	Not found
392378202	AZOBR1	No	LAO/AO transport system kinase	Azospirillum sp. B510	0	87%
392378203	AZOBR1	No	Not found	Not found
392378204	AZOBR1	No	hypothetical protein	Azospirillum lipoferum 4B	1e-15	55%
392378205	AZOBR1	No	50S ribosomal protein L28	Azospirillum sp. B510	9e-51	90%
392378206	AZOBR1	No	hypothetical protein WYO_3990	Methylobacterium sp. GXF4	4e-21	32%
392378207	AZOBR1	No	putative regulator of DNA repair (RecX-like)	Azospirillum lipoferum 4B	3e-76	74%
392378208	AZOBR1	No	putative ABC transporter, permease component	Azospirillum lipoferum 4B	6e-146	84%
392378209	AZOBR1	No	argD gene product	Azospirillum lipoferum 4B	0	82%
392378210	AZOBR1	No	argF gene product	Azospirillum lipoferum 4B	5e-180	81%
392378211	AZOBR1	No	molecular chaperone Hsp33	Azospirillum sp. B510	2e-149	79%
392378212	AZOBR1	No	hypothetical protein	Azospirillum lipoferum 4B	1e-90	75%
392378213	AZOBR1	No	ahcY gene product	Azospirillum lipoferum 4B	0	94%
392378214	AZOBR1	No	putative phosphoesterase PA-phosphatase	Azospirillum lipoferum 4B	8e-72	63%
392378215	AZOBR1	No	hypothetical protein	Azospirillum lipoferum 4B	2e-15	62%
392378216	AZOBR1	No	hypothetical protein	Azospirillum lipoferum 4B	1e-39	57%
392378217	AZOBR1	No	putative Anthranilate phosphoribosyltransferase	Azospirillum lipoferum 4B	0	68%
392378218	AZOBR1	No	Not found	Not found
392378219	AZOBR1	No	putative tonB-like ferric siderophore receptor	Azospirillum lipoferum 4B	0	72%
392378220	AZOBR1	No	hypothetical protein	Azospirillum lipoferum 4B	4e-144	87%
392378221	AZOBR1	No	hypothetical protein	Azospirillum lipoferum 4B	1e-70	71%
392378222	AZOBR1	No	FMN-dependent alpha-hydroxy acid dehydrogenase	Azospirillum lipoferum 4B	3e-176	76%
392378223	AZOBR1	Yes	fecE gene product	Azospirillum lipoferum 4B	4e-142	78%
392378224	AZOBR1	No	iron-siderophore ABC transporter; permease component	Azospirillum lipoferum 4B	1e-110	73%
392378225	AZOBR1	No	iron-siderophore ABC transporter; permease component	Azospirillum lipoferum 4B	1e-153	78%
392378226	AZOBR1	No	iron-siderophore ABC transporter; periplasmic binding component	Azospirillum lipoferum 4B	4e-128	64%
392378227	AZOBR1	No	PadR-like family transcriptional regulator	Rhodopseudomonas palustris BisB18	4e-52	66%
392378228	AZOBR1	No	conserved hypothetical protein	Roseomonas cervicalis ATCC 49957	3e-43	64%
392378229	AZOBR1	No	5'-nucleotidase	Azospirillum sp. B510	4e-80	37%
392378230	AZOBR1	No	Response regulator receiver	delta proteobacterium MLMS-1	2e-102	46%
392378231	AZOBR1	No	response regulator receiver sensor signal transduction histidine kinase	Methylomicrobium alcaliphilum 20Z	1e-45	44%
392378232	AZOBR1	Yes	two-component sensor histidine kinase	Azospirillum sp. B510	5e-35	46%
392378233	AZOBR1	No	hypothetical protein	Methylobacterium nodulans ORS 2060	4e-67	58%
392378234	AZOBR1	Yes	ABC transporter	Methylobacterium chloromethanicum CM4	5e-79	56%
392378235	AZOBR1	No	transporter permease	Methylobacterium chloromethanicum CM4	2e-62	70%
392378236	AZOBR1	No	periplasmic binding protein	Methylobacterium populi BJ001	3e-58	52%
392378237	AZOBR1	No	TonB-dependent receptor	Tistrella mobilis KA081020-065	0	50%
392378238	AZOBR1	No	hypothetical protein AZL_009020	Azospirillum sp. B510	1e-54	64%
392378239	AZOBR1	No	tellurite resistance protein TerC	Rheinheimera nanhaiensis E407-8	6e-140	64%
392378240	AZOBR1	No	hypothetical protein AZL_008230	Azospirillum sp. B510	5e-28	35%
392378241	AZOBR1	No	hypothetical protein AZL_008220	Azospirillum sp. B510	4e-32	42%
392378242	AZOBR1	No	hypothetical protein	Methylobacterium sp. 4-46	2e-71	79%
392378243	AZOBR1	No	Not found	Not found
392378244	AZOBR1	No	Not found	Not found
392378245	AZOBR1	No	Putative esterase, PHB depolymerase (phbZ)	Azospirillum lipoferum 4B	3e-134	62%
392378246	AZOBR1	No	hypothetical protein	Methylobacterium sp. 4-46	5e-90	62%
392378247	AZOBR1	No	hypothetical protein	Azospirillum lipoferum 4B	8e-47	54%
392378248	AZOBR1	No	short-chain dehydrogenase/reductase SDR	Novosphingobium aromaticivorans DSM 12444	8e-58	54%
392378249	AZOBR1	Yes	hypothetical protein AZL_d02400	Azospirillum sp. B510	0	68%
392378250	AZOBR1	Yes	hypothetical protein	Azospirillum lipoferum 4B	1e-24	47%
392378251	AZOBR1	No	hypothetical protein	Azospirillum lipoferum 4B	5e-100	64%
392378252	AZOBR1	No	conserved hypothetical protein, membrane	Magnetospirillum gryphiswaldense MSR-1	7e-29	51%
392378253	AZOBR1	No	cation/acetate symporter	Magnetospirillum gryphiswaldense MSR-1	0	80%
392378254	AZOBR1	No	OsmC-like protein	Magnetospirillum gryphiswaldense MSR-1	5e-88	78%
392378255	AZOBR1	Yes	putative TRAP-type mannitol/chloroaromatic compound transporter, periplasmic component	Azospirillum lipoferum 4B	0	80%
392378256	AZOBR1	No	Not found	Not found
392378257	AZOBR1	No	putative Beta-lactamase	metallo hydrolase/oxidoreductase domain (ycbL-like)	3e-151	100%
392378258	AZOBR1	No	transcriptional regulator	Azospirillum sp. B510	2e-89	86%
392378259	AZOBR1	No	filamentation induced by cAMP protein Fic	Thermus thermophilus HB8	3e-06	34%
392378260	AZOBR1	No	sulfate transport system permease protein	Azospirillum sp. B510	3e-120	79%
392378261	AZOBR1	No	Not found	Not found
392378262	AZOBR1	Yes	cysP gene product	Azospirillum lipoferum 4B	0	82%
392378263	AZOBR1	No	Not found	Not found
392378264	AZOBR1	No	sulfate transport system permease protein	Azospirillum sp. B510	4e-135	88%
392378265	AZOBR1	Yes	sulfate transport system ATP-binding protein	Azospirillum sp. B510	0	84%
392378266	AZOBR1	No	hypothetical protein	Rhodopseudomonas palustris CGA009	4e-26	30%
392378267	AZOBR1	No	Not found	Not found
392378268	AZOBR1	No	monovalent cation:H+ antiporter-2, CPA2 family	Azospirillum sp. B510	0	78%
392378269	AZOBR1	No	response regulator receiver protein	Thiorhodospira sibirica ATCC 700588	2e-20	41%
392378270	AZOBR1	Yes	transcriptional regulator	Magnetospirillum magneticum AMB-1	4e-33	55%
392378271	AZOBR1	Yes	hypothetical protein	uncultured Acidobacteriales bacterium HF0200_23L05	0.0006	54%
392378272	AZOBR1	Yes	hypothetical protein	Azospirillum lipoferum 4B	0	72%
392378273	AZOBR1	No	putative NH(3)-dependent NAD(+) synthetase	Azospirillum lipoferum 4B	0	82%
392378274	AZOBR1	No	asnB2 gene product	Azospirillum lipoferum 4B	0	82%
392378275	AZOBR1	No	putative long-chain fatty-acid-CoA ligase	Azospirillum lipoferum 4B	0	76%
392378276	AZOBR1	No	putative acyl carrier protein	Azospirillum lipoferum 4B	7e-38	80%
392378277	AZOBR1	No	putative polysaccharide deacetylase	Azospirillum lipoferum 4B	2e-146	75%
392378278	AZOBR1	No	Not found	Not found
392378279	AZOBR1	No	hypothetical protein AZL_a06960	Azospirillum sp. B510	0	76%
392378280	AZOBR1	No	putative Glycosyl transferase, group 1	Azospirillum lipoferum 4B	5e-167	70%
392378281	AZOBR1	No	hypothetical protein AZL_a06940	Azospirillum sp. B510	7e-152	76%
392378282	AZOBR1	No	putative O-antigen polymerase	Azospirillum lipoferum 4B	6e-128	59%
392378283	AZOBR1	No	Undecaprenyl-phosphate galactose phosphotransferase exoY-like	Azospirillum lipoferum 4B	0	82%
392378284	AZOBR1	No	hypothetical protein AZL_a06910	Azospirillum sp. B510	4e-113	56%
392378285	AZOBR1	No	Not found	Not found
392378286	AZOBR1	No	Not found	Not found
392378287	AZOBR1	Yes	endoglucanase	Azospirillum sp. B510	0	58%
392378288	AZOBR1	No	methyltransferase	Azospirillum sp. B510	4e-155	68%
392378289	AZOBR1	No	glycosyl hydrolase family protein	Azospirillum sp. B510	0	76%
392378290	AZOBR1	No	exopolysaccharide biosynthesis protein	Azospirillum sp. B510	0	74%
392378291	AZOBR1	No	putative Glycosyl transferase, WecB/TagA/CpsF family	Azospirillum lipoferum 4B	2e-103	70%
392378292	AZOBR1	No	putative helicase	Azospirillum lipoferum 4B	0	89%
392378293	AZOBR1	No	Not found	Not found
392378294	AZOBR1	No	Putative non-specific protein-tyrosine kinase (etk-like))	Azospirillum lipoferum 4B	2e-07	64%
392378295	AZOBR1	Yes	putative Glycosyl transferase, WecB/TagA/CpsF family	Azospirillum lipoferum 4B	9e-36	79%
392378296	AZOBR1	No	Not found	Not found
392378297	AZOBR1	No	gpmA gene product	Azospirillum lipoferum 4B	3e-125	78%
392378298	AZOBR1	No	hypothetical protein AZL_a06640	Azospirillum sp. B510	6e-54	88%
392378299	AZOBR1	No	hypothetical protein	Azospirillum lipoferum 4B	2e-41	66%
392378300	AZOBR1	No	glgX gene product	Rhodospirillum centenum SW	0	80%
392378301	AZOBR1	No	Not found	Not found
392378302	AZOBR1	No	putative hybrid sensor histidine kinase	Azospirillum lipoferum 4B	0	55%
392378303	AZOBR1	No	conserved protein of unknown function	Pentapeptide repeat domain	0	100%
392378304	AZOBR1	No	hypothetical protein	Azospirillum lipoferum 4B	3e-11	68%
392378305	AZOBR1	Yes	metQ gene product	Azospirillum lipoferum 4B	3e-128	74%
392378306	AZOBR1	No	D-methionine transport system permease protein	Azospirillum sp. B510	2e-75	86%
392378307	AZOBR1	Yes	D-methionine transport system ATP-binding protein	Azospirillum sp. B510	0	84%
392378308	AZOBR1	No	acyl-CoA synthase	alpha proteobacterium BAL199	0	64%
392378309	AZOBR1	No	hypothetical protein	Azospirillum lipoferum 4B	4e-25	74%
392378310	AZOBR1	Yes	D-methionine transport system substrate-binding protein	Azospirillum sp. B510	4e-149	81%
392378311	AZOBR1	No	Not found	Not found
392378312	AZOBR1	No	hisG gene product	Azospirillum lipoferum 4B	1e-141	92%
392378313	AZOBR1	No	Not found	Not found
392378314	AZOBR1	No	Not found	Not found
392378315	AZOBR1	No	protein-tyrosine-phosphatase	Azospirillum lipoferum 4B	6e-99	89%
392378316	AZOBR1	No	two-component hybrid sensor and regulator	Azospirillum sp. B510	0	72%
392378317	AZOBR1	No	hypothetical protein	Azospirillum lipoferum 4B	2e-110	55%
392378318	AZOBR1	No	translation initiation factor IF-1	Azospirillum sp. B510	2e-44	99%
392378319	AZOBR1	No	septum formation protein	Azospirillum sp. B510	9e-89	77%
392378320	AZOBR1	No	ribonuclease G	Azospirillum sp. B510	2e-169	67%
392378321	AZOBR1	No	hypothetical protein AZL_d03700	Azospirillum sp. B510	2e-15	84%
392378322	AZOBR1	No	hypothetical protein NOC27_2457	Nitrosococcus oceani AFC27	3e-05	83%
392378323	AZOBR1	No	putative glycosyltransferase	Azospirillum lipoferum 4B	5e-162	77%
392378324	AZOBR1	No	hypothetical protein	Azospirillum lipoferum 4B	1e-131	75%
392378325	AZOBR1	No	hypothetical protein	Azospirillum lipoferum 4B	0	63%
392378326	AZOBR1	No	putative galactosyltransferase	Azospirillum lipoferum 4B	2e-126	75%
392378327	AZOBR1	No	putative ATPase involved in chromosome partitioning	Azospirillum lipoferum 4B	2e-180	88%
392378328	AZOBR1	No	AsnC family transcriptional regulator	Methylobacterium chloromethanicum CM4	1e-45	66%
392378329	AZOBR1	No	arginase	Phyllobacterium sp. YR531	1e-122	63%
392378330	AZOBR1	No	ornithine aminotransferase protein	alpha proteobacterium BAL199	0	84%
392378331	AZOBR1	No	putative deacylase	Microvirga sp. WSM3557	1e-128	57%
392378332	AZOBR1	No	hypothetical protein	Azospirillum lipoferum 4B	1e-21	38%
392378333	AZOBR1	No	Not found	Not found
392378334	AZOBR1	No	regulatory protein, TetR family	Roseovarius sp. TM1035	4e-96	78%
392378335	AZOBR1	No	GTP-binding protein	Hyphomonas neptunium ATCC 15444	3e-63	63%
392378336	AZOBR1	No	glyoxalase/bleomycin resistance protein/dioxygenase	Sphaerobacter thermophilus DSM 20745	9e-31	48%
392378337	AZOBR1	No	hypothetical protein RGE_09750	Rubrivivax gelatinosus IL144	7e-61	75%
392378338	AZOBR1	No	hypothetical protein A2cp1_1421	Anaeromyxobacter dehalogenans 2CP-1	6e-53	48%
392378339	AZOBR1	No	4-aminobutyrate aminotransferase	Azospirillum sp. B510	0	84%
392378340	AZOBR1	No	gabD1 gene product	Azospirillum lipoferum 4B	0	87%
392378341	AZOBR1	No	puuR gene product	Azospirillum lipoferum 4B	1e-111	83%
392378342	AZOBR1	Yes	ABC transporter permease	Bradyrhizobium japonicum USDA 6	3e-158	88%
392378343	AZOBR1	No	ABC transporter permease	Bradyrhizobium sp. CCGE-LA001	0	83%
392378344	AZOBR1	No	putative spermidine/putrescine ABC transporter (substrate-binding component)	Azospirillum lipoferum 4B	0	87%
392378345	AZOBR1	No	transcriptional regulator	Pseudomonas aeruginosa PAO1	6e-97	56%
392378346	AZOBR1	No	Not found	Not found
392378347	AZOBR1	No	glutaryl-CoA dehydrogenase	Chromobacterium violaceum ATCC 12472	0	80%
392378348	AZOBR1	No	Not found	Not found
392378349	AZOBR1	Yes	putative L-carnitine dehydrogenase	Azospirillum lipoferum 4B	0	86%
392378350	AZOBR1	No	hypothetical protein AZL_c00340	Azospirillum sp. B510	2e-104	73%
392378351	AZOBR1	No	hypothetical protein	Azospirillum lipoferum 4B	2e-35	65%
392378352	AZOBR1	No	hypothetical protein	Azospirillum lipoferum 4B	1e-175	62%
392378353	AZOBR1	No	hypothetical protein AZL_c00370	Azospirillum sp. B510	5e-157	74%
392378354	AZOBR1	No	hypothetical protein AZL_c00380	Azospirillum sp. B510	0	67%
392378355	AZOBR1	No	uncharacterized transporter	Azospirillum sp. B510	0	76%
392378356	AZOBR1	No	aldo/keto reductase, diketogulonate reductase	Microvirga sp. WSM3557	2e-153	76%
392378357	AZOBR1	Yes	transcriptional regulator, LysR family	Azospirillum lipoferum 4B	7e-145	82%
392378358	AZOBR1	No	transcriptional regulator	Azospirillum sp. B510	2e-62	68%
392378359	AZOBR1	Yes	putative multidrug resistance membrane protein (MFP family)	Azospirillum lipoferum 4B	3e-128	77%
392378360	AZOBR1	No	putative efflux transporter permease; fusaric acid resistance pump	Azospirillum lipoferum 4B	0	64%
392378361	AZOBR1	No	hypothetical protein	Azospirillum lipoferum 4B	3e-14	84%
392378362	AZOBR1	No	hypothetical protein AZL_c00910	Azospirillum sp. B510	2e-28	73%
392378363	AZOBR1	No	Not found	Not found
392378364	AZOBR1	No	glycosyl transferase	Azospirillum sp. B510	3e-122	79%
392378365	AZOBR1	No	hypothetical protein	Azospirillum lipoferum 4B	2e-13	72%
392378366	AZOBR1	Yes	TPR repeat-containing protein	Azospirillum sp. B510	6e-37	42%
392378367	AZOBR1	No	Not found	Not found
392378368	AZOBR1	No	Not found	Not found
392378369	AZOBR1	No	tetratricopeptide TPR_2 repeat protein	Azospirillum sp. B510	0	68%
392378370	AZOBR1	No	hypothetical protein AZL_a05710	Azospirillum sp. B510	3e-27	69%
392378371	AZOBR1	No	acetyl-CoA synthetase	Azospirillum lipoferum 4B	0	84%
392378372	AZOBR1	No	hypothetical protein	Azospirillum lipoferum 4B	5e-73	84%
392378373	AZOBR1	Yes	branched-chain amino acid transport system ATP-binding protein	Azospirillum sp. B510	7e-143	86%
392378374	AZOBR1	No	transcriptional regulator, MerR family protein	Rhizobium sp. Pop5	8e-56	79%
392378375	AZOBR1	No	4-carboxymuconolactone decarboxylase	Rhizobium sp. Pop5	7e-71	80%
392378376	AZOBR1	No	hypothetical protein AZL_d00290	Azospirillum sp. B510	6e-36	71%
392378377	AZOBR1	No	hypothetical protein	Azospirillum lipoferum 4B	2e-50	77%
392378378	AZOBR1	No	hypothetical protein	Azospirillum lipoferum 4B	3e-127	76%
392378379	AZOBR1	No	hypothetical protein	Azospirillum lipoferum 4B	4e-94	73%
392378380	AZOBR1	No	hypothetical protein VspiD_00535	Verrucomicrobium spinosum DSM 4136	1e-15	40%
392378381	AZOBR1	No	putative integral membrane protein TIGR02587	Microvirga sp. WSM3557	5e-92	61%
392378382	AZOBR1	No	cueR gene product	Azospirillum lipoferum 4B	2e-72	85%
392378383	AZOBR1	No	putative aminopeptidase	Azospirillum lipoferum 4B	0	62%
392378384	AZOBR1	No	hypothetical protein ACD_74C00066G0002	uncultured bacterium	0.0003	33%
392378385	AZOBR1	No	COG0409: Hydrogenase maturation factor	Magnetospirillum magnetotacticum MS-1	0	75%
392378386	AZOBR1	Yes	putative TRAP-type mannitol/chloroaromatic compound transporter, periplasmic component	Azospirillum lipoferum 4B	0	88%
392378387	AZOBR1	No	hypothetical protein	Azospirillum lipoferum 4B	4e-14	55%
392378388	AZOBR1	No	putative ABC transporter, ATPase components	Azospirillum lipoferum 4B	0	94%
392378389	AZOBR1	No	transcriptional regulator	Azospirillum sp. B510	5e-28	57%
392378390	AZOBR1	No	transcriptional regulator	Azospirillum sp. B510
			hypothetical protein AZL_d00100	Azospirillum sp. B510	7e-67	71%
392378405	AZOBR1	No	hypothetical protein	Azospirillum lipoferum 4B	3e-81	75%
392378406	AZOBR1	Yes	ftsE gene product	Azospirillum lipoferum 4B	1e-133	87%
392378407	AZOBR1	No	hypothetical protein	Azospirillum lipoferum 4B	5e-63	47%
392378408	AZOBR1	No	transcriptional regulator	Azospirillum sp. B510	3e-84	62%
392378409	AZOBR1	No	multidrug resistance protein A	Azospirillum sp. B510	2e-161	77%
392378410	AZOBR1	No	multidrug resistance efflux pump (EmrB-like)	Azospirillum lipoferum 4B	3e-63	86%
392378411	AZOBR1	No	major facilitator superfamily permease	Azospirillum sp. B510	0	80%
392378412	AZOBR1	No	hypothetical protein AZL_a05400	Azospirillum sp. B510	7e-111	95%
392378413	AZOBR1	No	hypothetical protein	Azospirillum lipoferum 4B	1e-80	89%
392378414	AZOBR1	No	hypothetical protein AZL_018260	Azospirillum sp. B510	0	71%
392378415	AZOBR1	No	recO gene product	Azospirillum lipoferum 4B	9e-87	79%
392378416	AZOBR1	No	Not found	Not found
392378417	AZOBR1	No	topoisomerase IV subunit A	Azospirillum sp. B510	2e-72	90%
392378418	AZOBR1	No	topoisomerase IV subunit A	Azospirillum sp. B510	0	74%
392378419	AZOBR1	Yes	putative TRAP dicarboxylate transporter, periplasmic component	Azospirillum lipoferum 4B	0	82%
392378420	AZOBR1	No	putative TRAP C4-dicarboxylate transporter, large permease component (DctM-like)	Azospirillum lipoferum 4B	0	85%
392378421	AZOBR1	Yes	putative TRAP C4-dicarboxylate transporter, small permease component (DctQ-like)	Azospirillum lipoferum 4B	2e-101	82%
392378422	AZOBR1	No	arginyl-tRNA--protein transferase	Azospirillum lipoferum 4B	4e-122	80%
392378423	AZOBR1	No	hypothetical protein AZL_012810	Azospirillum sp. B510	0	86%
392378424	AZOBR1	No	hypothetical protein AZL_012800	Azospirillum sp. B510	0	88%
392378425	AZOBR1	No	putative flagellar motor protein MotB-like	Azospirillum lipoferum 4B	3e-173	78%
392378426	AZOBR1	No	putative Flavin reductase, FMN-binding	Azospirillum lipoferum 4B	1e-79	75%
392378427	AZOBR1	No	serralysin	Pseudomonas mendocina ymp	5e-23	33%
392378428	AZOBR1	No	acyl-homoserine lactone acylase	Azospirillum sp. B510	0	65%
392378429	AZOBR1	Yes	WD40 repeat-containing protein	SAR116 cluster alpha proteobacterium HIMB100	8e-32	58%
392378430	AZOBR1	No	hypothetical protein	Azospirillum lipoferum 4B	2e-25	76%
392378431	AZOBR1	No	hypothetical protein AZL_d03060	Azospirillum sp. B510	9e-91	69%
392378432	AZOBR1	No	two-component hybrid sensor and regulator, chemotaxis family, sensor kinase	Azospirillum sp. B510	0	86%
392378433	AZOBR1	No	Not found	Not found
392378434	AZOBR1	No	chemotaxis CheW	Azospirillum sp. B510	6e-106	91%
392378435	AZOBR1	No	cheY2 gene product	Azospirillum lipoferum 4B	1e-77	93%
392378436	AZOBR1	No	protein-glutamate methylesterase, two-component response regulator, chemotaxis	Azospirillum sp. B510	0	87%
392378437	AZOBR1	No	cheR2 gene product	Azospirillum lipoferum 4B	0	92%
392378438	AZOBR1	Yes	transcriptional regulator	Azospirillum sp. B510	1e-97	50%
392378439	AZOBR1	Yes	protein of unknown function DUF1127	Mesorhizobium australicum WSM2073	9e-09	63%
392378440	AZOBR1	Yes	ctrA gene product	Azospirillum lipoferum 4B	4e-138	95%
392378441	AZOBR1	No	hypothetical protein	Azospirillum lipoferum 4B	1e-44	72%
392378442	AZOBR1	Yes	fliI1 gene product	Azospirillum lipoferum 4B	0	87%
392378443	AZOBR1	No	Not found	Not found
392378444	AZOBR1	No	GGDEF domain-containing protein	Azospirillum sp. B510	2e-103	49%
392378445	AZOBR1	No	hypothetical protein	Azospirillum lipoferum 4B	1e-45	66%
392378446	AZOBR1	No	Not found	Not found
392378447	AZOBR1	No	hypothetical protein	Azospirillum lipoferum 4B	2e-101	67%
392378448	AZOBR1	No	flagellar biosynthesis protein	Azospirillum sp. B510	5e-171	91%
392378449	AZOBR1	No	Putative GTPase involved in the export of flagella, FlhF-like	Azospirillum lipoferum 4B	2e-131	75%
392378450	AZOBR1	Yes	flhA1 gene product	Azospirillum lipoferum 4B	0	88%
392378451	AZOBR1	No	two-component response regulator	Azospirillum sp. B510	0	84%
392378452	AZOBR1	No	chemotaxis protein	Azospirillum sp. B510	5e-122	85%
392378453	AZOBR1	Yes	flagellar motor switch protein FliN/FliY	Azospirillum sp. B510	3e-52	85%
392378454	AZOBR1	No	putative flagellar biosynthesis protein FliH-like	Azospirillum lipoferum 4B	1e-83	64%
392378455	AZOBR1	No	flagellar M-ring protein	Azospirillum sp. B510	0	89%
392378456	AZOBR1	No	Putative HTH-XRE family transcriptional regulator	Azospirillum lipoferum 4B	4e-73	85%
392378457	AZOBR1	No	aminotransferase	Azospirillum sp. B510	0	84%
392378458	AZOBR1	No	two-component sensor histidine kinase	Azospirillum sp. B510	5e-173	58%
392378459	AZOBR1	No	hypothetical protein	Azospirillum lipoferum 4B	5e-128	64%
392378460	AZOBR1	No	membrane protein	Azospirillum lipoferum 4B	7e-07	69%
392378461	AZOBR1	No	transcriptional regulator	Azospirillum sp. B510	1e-62	75%
392378462	AZOBR1	No	Not found	Not found
392378463	AZOBR1	Yes	acetyl-CoA acyltransferase	Azospirillum sp. B510	0	83%
392378464	AZOBR1	No	phbB1 gene product	Azospirillum lipoferum 4B	0	83%
392378465	AZOBR1	No	fadE gene product	Azospirillum lipoferum 4B	0	88%
392378466	AZOBR1	No	two-component response regulator	Azospirillum sp. B510	3e-125	85%
392378467	AZOBR1	No	Not found	Not found
392378468	AZOBR1	No	signal-transduction protein with CBS domains	Azospirillum sp. B510	8e-68	72%
392378469	AZOBR1	No	outer membrane protein precursor	Azospirillum sp. B510	5e-96	66%
392378470	AZOBR1	No	Not found	Not found
392378471	AZOBR1	No	smc gene product	Azospirillum lipoferum 4B	0	82%
392378472	AZOBR1	Yes	hypothetical protein	Azospirillum lipoferum 4B	2e-33	62%
392378473	AZOBR1	No	Not found	Not found
392378474	AZOBR1	Yes	DsbA oxidoreductase	Azospirillum sp. B510	2e-95	76%
392378475	AZOBR1	No	hypothetical protein	Azospirillum lipoferum 4B	1e-86	85%
392378476	AZOBR1	No	A/G-specific adenine glycosylase	Azospirillum sp. B510	5e-159	81%
392378477	AZOBR1	Yes	hypothetical protein	Azospirillum lipoferum 4B	6e-81	58%
392378478	AZOBR1	No	putative signal transduction histidine kinase	Azospirillum lipoferum 4B	5e-83	47%
392378479	AZOBR1	No	Not found	Not found
392378480	AZOBR1	No	dihydroneopterin aldolase	Azospirillum sp. B510	2e-61	82%
392378481	AZOBR1	No	ccrM gene product	Azospirillum lipoferum 4B	0	90%
392378482	AZOBR1	No	rnhB gene product	Azospirillum lipoferum 4B	1e-81	71%
392378483	AZOBR1	No	cAMP-binding protein	Azospirillum sp. B510	5e-76	54%
392378484	AZOBR1	No	hypothetical protein	Azospirillum lipoferum 4B	4e-79	77%
392378485	AZOBR1	No	cold shock protein	Azospirillum sp. B510	5e-91	75%
392378486	AZOBR1	No	ctpA2 gene product	Azospirillum lipoferum 4B	0	75%
392378487	AZOBR1	Yes	undecaprenyl-phosphate galactose phosphotransferase	Azospirillum sp. B510	9e-118	69%
392378488	AZOBR1	No	hydrogenase expression/formation protein	Azospirillum sp. B510	0	86%
392378489	AZOBR1	No	hydrogenase expression/formation protein	Azospirillum sp. B510	1e-21	85%
392378490	AZOBR1	No	[NiFe]-hydrogenase maturation factor hypF (carbamoyl transferase)	NiFe	0	100%
392378491	AZOBR1	No	lysine exporter protein LysE/YggA	Desulfovibrio desulfuricans ND132	4e-35	45%
392378492	AZOBR1	No	hypB gene product	Azospirillum lipoferum 4B	6e-113	77%
392378493	AZOBR1	No	hydrogenase nickel insertion protein HypA	Methylosinus trichosporium OB3b	5e-36	58%
392378494	AZOBR1	No	HupJ, contains rubredoxin domain	Pelagibaca bermudensis HTCC2601	2e-35	40%
392378495	AZOBR1	No	hydrogenase assembly chaperone hypC/hupF	Methylosinus trichosporium OB3b	1e-20	52%
392378496	AZOBR1	No	[NiFe]-hydrogenase/urease accessory HupE/UreJ family protein	NiFe	4e-71	100%
392378497	AZOBR1	No	Not found	Not found
392378498	AZOBR1	Yes	hypothetical protein	Pseudomonas mendocina NK-01	1e-118	61%
392378499	AZOBR1	Yes	beta-lactamase domain protein	Pseudogulbenkiania ferrooxidans 2002	2e-136	66%
392378500	AZOBR1	No	hypothetical protein SCD_01747	Sulfuricella denitrificans skB26	6e-42	53%
392378501	AZOBR1	No	nickel-dependent hydrogenase large subunit	Sulfuricella denitrificans skB26	0	69%
392378502	AZOBR1	No	cytochrome Ni/Fe component of hydrogenase-2	Magnetospirillum gryphiswaldense MSR-1	3e-115	51%
392378503	AZOBR1	No	hypothetical protein SCD_01750	Sulfuricella denitrificans skB26	9e-112	57%
392378504	AZOBR1	No	Ni,Fe-hydrogenase I small subunit	Magnetospirillum magneticum AMB-1	1e-159	66%
392378505	AZOBR1	No	Methyl-accepting chemotaxis protein, putative	Rhodospirillum photometricum DSM 122	2e-105	46%
392378506	AZOBR1	No	adenine deaminase	Azospirillum sp. B510	0	86%
392378507	AZOBR1	No	Not found	Not found
392378508	AZOBR1	Yes	hypothetical protein	Azospirillum lipoferum 4B	1e-89	69%
392378509	AZOBR1	No	hypothetical protein BCAN_A0719	Brucella canis ATCC 23365	5e-55	50%
392378510	AZOBR1	No	hypothetical protein	Rhodospirillum photometricum DSM 122	1e-96	65%
392378511	AZOBR1	No	glutathione S-transferase	Azospirillum sp. B510	1e-92	70%
392378512	AZOBR1	No	putative hydroxyacylglutathione hydrolase (Glyoxalase II)	Azospirillum lipoferum 4B	2e-119	69%
392378513	AZOBR1	No	putative S-adenosyl-L-methionine-dependent methyltransferase	Azospirillum lipoferum 4B	7e-124	86%
392378514	AZOBR1	No	putative esterase	Azospirillum lipoferum 4B	8e-44	60%
392378515	AZOBR1	No	hypothetical protein	Azospirillum lipoferum 4B	4e-16	42%
392378516	AZOBR1	No	metW gene product	Azospirillum lipoferum 4B	8e-117	83%
392378517	AZOBR1	No	homoserine O-acetyltransferase	Azospirillum sp. B510	0	87%
392378518	AZOBR1	No	putative chorismate mutase	Azospirillum lipoferum 4B	2e-138	74%
392378519	AZOBR1	No	histidinol-phosphate aminotransferase	Azospirillum sp. B510	0	80%
392378520	AZOBR1	No	prephenate dehydrogenase	Azospirillum sp. B510	4e-177	87%
392378521	AZOBR1	No	alkyl hydroperoxide reductase subunit C	Azospirillum sp. B510	7e-124	90%
392378522	AZOBR1	Yes	cysP gene product	Azospirillum lipoferum 4B	4e-163	77%
392378523	AZOBR1	Yes	transcriptional regulator	Azospirillum sp. B510	5e-72	71%
392378524	AZOBR1	Yes	oxyR2 gene product	Azospirillum lipoferum 4B	2e-148	76%
392378525	AZOBR1	No	Not found	Not found
392378526	AZOBR1	No	thioredoxin-disulfide reductase	Rhodospirillum rubrum ATCC 11170	0	81%
392378527	AZOBR1	Yes	putative xanthine dehydrogenase, FAD binding subunit	Azospirillum lipoferum 4B	3e-172	80%
392378528	AZOBR1	Yes	putative xanthine dehydrogenase YagT-like, iron-sulfur binding subunit	Azospirillum lipoferum 4B	1e-75	84%
392378529	AZOBR1	No	hypothetical protein	Azospirillum lipoferum 4B	1e-99	38%
392378530	AZOBR1	No	hypothetical protein	Azospirillum lipoferum 4B	8e-108	71%
392378531	AZOBR1	No	hypothetical protein	Azospirillum lipoferum 4B	7e-57	86%
392378532	AZOBR1	No	Not found	Not found
392378533	AZOBR1	No	Putative type III restriction enzyme, res subunit	Azospirillum lipoferum 4B	0	80%
392378534	AZOBR1	Yes	two component response regulator	Oribacterium sinus F0268	6e-15	39%
392378535	AZOBR1	No	pyrC2 gene product	Azospirillum lipoferum 4B	0	87%
392378536	AZOBR1	No	pyrB gene product	Azospirillum lipoferum 4B	0	91%
392378537	AZOBR1	No	hypothetical protein Tgr7_2429	Thioalkalivibrio sulfidophilus HL-EbGr7	3e-13	52%
392378538	AZOBR1	No	hypothetical protein PMI18_00462	Pseudomonas sp. GM102	5e-26	52%
392378539	AZOBR1	Yes	transcriptional regulator	Azospirillum sp. B510	1e-139	76%
392378540	AZOBR1	No	hypothetical protein AZL_015610	Azospirillum sp. B510	2e-19	75%
392378541	AZOBR1	No	hypothetical protein	Azospirillum lipoferum 4B	2e-55	71%
392378542	AZOBR1	No	methyltransferase type 11	Geobacter daltonii FRC-32	7e-155	86%
392378543	AZOBR1	No	Not found	Not found
392378544	AZOBR1	No	Not found	Not found
392378545	AZOBR1	No	auxin efflux carrier family protein	Rhodospirillum photometricum DSM 122	4e-46	49%
392378546	AZOBR1	No	holliday junction resolvase	Azospirillum sp. B510	3e-85	89%
392378547	AZOBR1	No	acetyltransferase	Azospirillum sp. B510	4e-69	68%
392378548	AZOBR1	No	methyl-accepting chemotaxis protein	Azospirillum sp. B510	1e-119	66%
392378549	AZOBR1	No	gatC gene product	Azospirillum lipoferum 4B	3e-54	91%
392378550	AZOBR1	No	gatA gene product	Azospirillum lipoferum 4B	0	86%
392378551	AZOBR1	No	aspartyl-tRNA(Asn)/glutamyl-tRNA (Gln) amidotransferase subunit B	Azospirillum sp. B510	0	93%
392378552	AZOBR1	No	putative signal transduction histidine kinase	Azospirillum lipoferum 4B	0	68%
392378553	AZOBR1	No	phage DNA recombinase	Gluconacetobacter xylinus NBRC 3288	9e-20	45%
392378554	AZOBR1	No	Not found	Not found
392378555	AZOBR1	No	putative integrase	Gluconacetobacter europaeus LMG 18494	7e-11	42%
392378556	AZOBR1	No	hypothetical protein	Burkholderia sp. YI23	3e-98	62%
392378557	AZOBR1	No	hypothetical protein	Burkholderia sp. YI23	5e-47	36%
392378558	AZOBR1	No	hypothetical protein AZL_014730	Azospirillum sp. B510	0	80%
392378559	AZOBR1	No	Not found	Not found
392378560	AZOBR1	No	hypothetical protein	Azospirillum lipoferum 4B	4e-132	81%
392378561	AZOBR1	Yes	MoxR-like ATPase	Azospirillum sp. B510	0	88%
392378562	AZOBR1	No	hypothetical protein	Azospirillum lipoferum 4B	7e-79	75%
392378563	AZOBR1	No	putative NUDIX hydrolase	Azospirillum lipoferum 4B	1e-95	81%
392378564	AZOBR1	No	poly(A) polymerase	Azospirillum sp. B510	0	71%
392378565	AZOBR1	No	Not found	Not found
392378566	AZOBR1	No	hemF gene product	Azospirillum lipoferum 4B	1e-177	84%
392378567	AZOBR1	No	putative tRNA/rRNA methyltransferase	Azospirillum lipoferum 4B	2e-82	86%
392378568	AZOBR1	No	petA gene product	Azospirillum lipoferum 4B	8e-97	88%
392378569	AZOBR1	No	hypothetical protein	Azospirillum lipoferum 4B	2e-91	72%
392378570	AZOBR1	Yes	two-component response regulator	Azospirillum sp. B510	2e-37	62%
392378571	AZOBR1	No	hypothetical protein AZL_c00930	Azospirillum sp. B510	8e-23	65%
392378572	AZOBR1	No	transcriptional regulator	Azospirillum sp. B510	1e-40	82%
392378573	AZOBR1	No	putative deacetylase	Azospirillum lipoferum 4B	0	89%
392378574	AZOBR1	Yes	protein	Azospirillum sp. B510	3e-30	72%
392378575	AZOBR1	No	Not found	Not found
392378576	AZOBR1	No	xseB gene product	Azospirillum lipoferum 4B	4e-45	93%
392378577	AZOBR1	No	geranyltranstransferase	Azospirillum sp. B510	4e-180	85%
392378578	AZOBR1	Yes	dxs gene product	Azospirillum lipoferum 4B	0	89%
392378579	AZOBR1	No	two-component sensor histidine kinase	Azospirillum sp. B510	9e-71	48%
392378580	AZOBR1	No	hemolysin	Azospirillum sp. B510	5e-138	92%
392378581	AZOBR1	No	CRISPR-associated RAMP Csd5d family protein	Rhodospirillum rubrum ATCC 11170	2e-70	51%
392378582	AZOBR1	No	transposase	Mesorhizobium alhagi CCNWXJ12-2	3e-47	63%
392378583	AZOBR1	No	putative transposase	Actinoplanes missouriensis 431	6e-08	57%
392378584	AZOBR1	Yes	Integrase catalytic domain-containing protein	Methylobacterium sp. GXF4	1e-17	57%
392378585	AZOBR1	Yes	transposase, IS30 family	Microvirga sp. WSM3557	2e-128	73%
392378586	AZOBR1	No	hypothetical protein ACMV_19700	Acidiphilium multivorum AIU301	2e-05	76%
392378587	AZOBR1	No	Ig family protein	Opitutus terrae PB90-1	1e-100	67%
392378588	AZOBR1	No	site-specific DNA recombinase	Azospirillum lipoferum 4B	8e-39	62%
392378589	AZOBR1	No	Not found	Not found
392378590	AZOBR1	No	transposase	Azospirillum sp. B510	1e-90	50%
392378591	AZOBR1	No	Not found	Not found
392378592	AZOBR1	No	Not found	Not found
392378593	AZOBR1	No	Methyltransferase type 12	Bradyrhizobium sp. STM 3843	3e-107	73%
392378594	AZOBR1	No	BadM/Rrf2 family transcriptional regulator	Ochrobactrum anthropi ATCC 49188	2e-53	67%
392378595	AZOBR1	No	hypothetical protein	Azospirillum lipoferum 4B	5e-64	67%
392378596	AZOBR1	No	Not found	Not found
392378597	AZOBR1	No	Not found	Not found
392378598	AZOBR1	No	glyoxalase-family protein	Azospirillum amazonense Y2	1e-121	96%
392378599	AZOBR1	No	alpha/beta hydrolase	Azospirillum amazonense Y2	0	92%
392378600	AZOBR1	Yes	dehydrogenase	Bradyrhizobium sp. S23321	3e-155	95%
392378601	AZOBR1	No	NAD-binding 6-phosphogluconate dehydrogenase	Methylobacterium radiotolerans JCM 2831	4e-161	88%
392378602	AZOBR1	No	Ethyl tert-butyl ether degradation EthD	Azospirillum amazonense Y2	2e-57	88%
392378603	AZOBR1	No	LysR family transcriptional regulator	Azospirillum amazonense Y2	0	96%
392378604	AZOBR1	No	Not found	Not found
392378605	AZOBR1	No	acetyltransferase	Microvirga sp. WSM3557	2e-53	60%
392378606	AZOBR1	No	conserved hypothetical protein	Ricinus communis	7e-19	35%
392378607	AZOBR1	No	Not found	Not found
392378608	AZOBR1	No	Not found	Not found
392378609	AZOBR1	No	hypothetical protein	Azospirillum lipoferum 4B	1e-79	55%
392378610	AZOBR1	No	Hybrid sensor histidine kinase	Azospirillum lipoferum 4B	0	76%
392378611	AZOBR1	Yes	response regulator	Phenylobacterium zucineum HLK1	3e-52	63%
392378612	AZOBR1	No	Not found	Not found
392378613	AZOBR1	No	transposase	Azospirillum sp. B510	2e-07	49%
392378614	AZOBR1	No	Not found	Not found
392378615	AZOBR1	No	hypothetical protein	Azospirillum lipoferum 4B	6e-44	48%
392378616	AZOBR1	Yes	lysozyme	Azospirillum lipoferum 4B	3e-47	65%
392378617	AZOBR1	No	hypothetical protein MicloDRAFT_00060570	Microvirga sp. WSM3557	0	88%
392378618	AZOBR1	No	Not found	Not found
392378619	AZOBR1	No	Not found	Not found
392378620	AZOBR1	Yes	transposase	Rhodothermus marinus SG0.5JP17-172	4e-35	71%
392378621	AZOBR1	Yes	hypothetical protein Mrad2831_6465	Methylobacterium radiotolerans JCM 2831	1e-26	74%
392378622	AZOBR1	No	Not found	Not found
392378623	AZOBR1	No	Not found	Not found
392378624	AZOBR1	No	gluconolactonase	Microvirga sp. WSM3557	0	91%
392378625	AZOBR1	Yes	hypothetical protein MicloDRAFT_00060550	Microvirga sp. WSM3557	2e-110	88%
392378626	AZOBR1	Yes	theronine dehydrogenase-like Zn-dependent dehydrogenase	Microvirga sp. WSM3557	0	95%
392378627	AZOBR1	No	PAS domain S-box	Microvirga sp. WSM3557	3e-112	65%
392378628	AZOBR1	No	Rhodopirellula transposase	Microvirga sp. WSM3557	8e-21	57%
392378629	AZOBR1	No	putative fatty acid CoA ligase	Bradyrhizobium sp. ORS 375	3e-111	42%
392378630	AZOBR1	Yes	putative quinone oxidoreductase, YhdH/YhfP family	Rhizobium sp. CF080	3e-160	73%
392378631	AZOBR1	No	Not found	Not found
392378632	AZOBR1	No	hypothetical protein	Bradyrhizobium japonicum USDA 6	1e-73	41%
392378633	AZOBR1	Yes	ABC transporter, ATP-binding protein	Treponema phagedenis F0421	4e-85	55%
392378634	AZOBR1	Yes	branched-chain amino acid ABC transporter ATP-binding protein	Desulfovibrio vulgaris str. 'Miyazaki F'	4e-85	55%
392378635	AZOBR1	Yes	inner-membrane translocator	Xanthobacter autotrophicus Py2	1e-51	45%
392378636	AZOBR1	Yes	hypothetical protein	Bradyrhizobium japonicum USDA 6	2e-44	47%
392378637	AZOBR1	No	hypothetical protein BAL199_03339	alpha proteobacterium BAL199	3e-37	35%
392378638	AZOBR1	No	TetR family transcriptional regulator	Polymorphum gilvum SL003B-26A1	6e-40	44%
392378639	AZOBR1	No	LysR family transcriptional regulator	Dickeya dadantii Ech586	6e-161	88%
392378640	AZOBR1	No	Beta-lactamase-like protein	Azotobacter vinelandii DJ	0	82%
392378641	AZOBR1	No	major facilitator family transporter	Azotobacter vinelandii DJ	5e-162	88%
392378642	AZOBR1	No	Not found	Not found
392378643	AZOBR1	Yes	gamma-glutamyltransferase	Rhizobium leguminosarum bv. viciae USDA 2370	0	69%
392378644	AZOBR1	No	ABC-type nitrate/sulfonate/bicarbonate transport system, periplasmic component	Rhizobium leguminosarum bv. viciae USDA 2370	0	85%
392378645	AZOBR1	No	binding-protein-dependent transport systems inner membrane component	Agrobacterium tumefaciens CCNWGS0286	2e-122	86%
392378646	AZOBR1	Yes	ABC-type nitrate/sulfonate/bicarbonate transport system, ATPase component	Rhizobium leguminosarum bv. viciae USDA 2370	2e-172	88%
392378647	AZOBR1	No	GntR domain-containing protein	Agrobacterium tumefaciens CCNWGS0286	2e-136	85%
392378648	AZOBR1	No	hypothetical protein ATCR1_08444	Agrobacterium tumefaciens CCNWGS0286	9e-81	86%
392378649	AZOBR1	No	cytosine deaminase-like metal-dependent hydrolase	Rhizobium leguminosarum bv. viciae USDA 2370	0	70%
392378650	AZOBR1	No	hypothetical protein TMO_0382	Tistrella mobilis KA081020-065	1e-05	48%
392378651	AZOBR1	No	hypothetical protein	Azospirillum lipoferum 4B	3e-17	78%
392378652	AZOBR1	No	calcium binding hemolysin protein	Azospirillum sp. B510	5e-143	73%
392378653	AZOBR1	Yes	hypothetical protein	Azospirillum lipoferum 4B	0	72%
392378654	AZOBR1	No	hypothetical protein	Azospirillum lipoferum 4B	0	68%
392378655	AZOBR1	No	aspartate racemase	Azospirillum sp. B510	5e-117	74%
392378656	AZOBR1	Yes	XRE family transcriptional regulator	Azospirillum lipoferum 4B	0	88%
392378657	AZOBR1	No	propionyl-CoA carboxylase beta chain	Azospirillum sp. B510	0	92%
392378658	AZOBR1	Yes	propionyl-CoA carboxylase alpha chain, biotin-carrying subunit	Azospirillum lipoferum 4B	0	90%
392378659	AZOBR1	No	hypothetical protein	Bradyrhizobium japonicum USDA 6	4e-32	56%
392378660	AZOBR1	Yes	mutB gene product	Azospirillum lipoferum 4B	0	92%
392378661	AZOBR1	No	hypothetical protein	Azospirillum lipoferum 4B	4e-117	79%
392378662	AZOBR1	Yes	TPR repeat-containing protein	Chthoniobacter flavus Ellin428	3e-107	38%
392378663	AZOBR1	Yes	dctD1 gene product	Azospirillum lipoferum 4B	0	83%
392378664	AZOBR1	No	dctB1 gene product	Azospirillum lipoferum 4B	0	73%
392378665	AZOBR1	Yes	dctA1 gene product	Azospirillum lipoferum 4B	0	85%
392378666	AZOBR1	No	maeB1 gene product	Azospirillum lipoferum 4B	0	86%
392378667	AZOBR1	Yes	polypeptide N-acetylglucosaminyltransferase	Azospirillum sp. B510	2e-156	57%
392378668	AZOBR1	Yes	hypothetical protein	Azospirillum lipoferum 4B	4e-89	60%
392378669	AZOBR1	No	putative paraquat-inducible protein A	Pseudomonas sp. GM49	5e-22	34%
392378670	AZOBR1	No	paraquat-inducible protein A	Pseudomonas aeruginosa PAb1	1e-71	58%
392378671	AZOBR1	No	paraquat-inducible protein B	Methylococcus capsulatus str. Bath	2e-147	43%
392378672	AZOBR1	No	hypothetical protein KN400_2633	Geobacter sulfurreducens KN400	3e-25	38%
392378673	AZOBR1	Yes	pflB gene product	Azospirillum lipoferum 4B	0	84%
392378674	AZOBR1	Yes	PAS modulated sigma-54 specific transcriptional regulator, Fis family	Azoarcus sp. KH32C	6e-145	55%
392378675	AZOBR1	No	RNA polymerase ECF sigma factor (sigma70)	Azospirillum lipoferum 4B	2e-58	59%
392378676	AZOBR1	No	chrR gene product	Rhodospirillum centenum SW	2e-46	45%
392378677	AZOBR1	No	DNA polymerase IV	Azospirillum sp. B510	7e-165	67%
392378678	AZOBR1	No	hypothetical protein Thivi_2295	Thiocystis violascens DSM 198	1e-39	58%
392378679	AZOBR1	No	hypothetical protein AZL_a01780	Azospirillum sp. B510	7e-77	53%
392378680	AZOBR1	No	hypothetical protein AZL_a01770	Azospirillum sp. B510	0	71%
392378681	AZOBR1	Yes	type VI secretion ATPase	Pseudomonas putida S16	0	51%
392378682	AZOBR1	No	hypothetical protein AZL_a01750	Azospirillum sp. B510	4e-147	68%
392378683	AZOBR1	No	hypothetical protein AZL_a01740	Azospirillum sp. B510	0	78%
392378684	AZOBR1	No	hypothetical protein AZL_a01730	Azospirillum sp. B510	2e-52	57%
392378685	AZOBR1	No	hypothetical protein AZL_a01720	Azospirillum sp. B510	1e-58	70%
392378686	AZOBR1	No	hypothetical protein AZL_a01710	Azospirillum sp. B510	0	85%
392378687	AZOBR1	No	hypothetical protein AZL_a01700	Azospirillum sp. B510	5e-72	85%
392378688	AZOBR1	No	hypothetical protein AZL_a01690	Azospirillum sp. B510	8e-72	75%
392378689	AZOBR1	No	hypothetical protein AZL_a01670	Azospirillum sp. B510	1e-92	65%
392378690	AZOBR1	No	Not found	Not found
392378691	AZOBR1	No	Not found	Not found
392378692	AZOBR1	No	serine phosphatase	Azospirillum sp. B510	2e-72	54%
392378693	AZOBR1	No	Not found	Not found
392378694	AZOBR1	No	serine phosphatase	Azospirillum sp. B510	2e-95	72%
392378695	AZOBR1	No	hypothetical protein AZL_a01650	Azospirillum sp. B510	6e-67	64%
392378696	AZOBR1	No	hypothetical protein AZL_a01640	Azospirillum sp. B510	2e-25	66%
392378697	AZOBR1	No	hypothetical protein AZL_a01630	Azospirillum sp. B510	2e-24	46%
392378698	AZOBR1	No	hypothetical protein AZL_a01620	Azospirillum sp. B510	5e-57	72%
392378699	AZOBR1	No	hypothetical protein AZL_a01610	Azospirillum sp. B510	0	84%
392378700	AZOBR1	No	hypothetical protein AZL_a01600	Azospirillum sp. B510	3e-115	78%
392378701	AZOBR1	No	hypothetical protein AZL_a01590	Azospirillum sp. B510	2e-33	64%
392378702	AZOBR1	No	hypothetical protein AZL_a01590	Azospirillum sp. B510	0	66%
392378703	AZOBR1	No	hypothetical protein AZL_a01570	Azospirillum sp. B510	7e-27	35%
392378704	AZOBR1	No	hypothetical protein AZL_a01560	Azospirillum sp. B510	1e-67	80%
392378705	AZOBR1	No	hypothetical protein	Niastella koreensis GR20-10	1e-45	32%
392378706	AZOBR1	No	hypothetical protein	Rhodospirillum centenum SW	7e-78	67%
392378707	AZOBR1	No	molybdate transport repressor	Rhodopseudomonas palustris BisB5	5e-99	57%
392378708	AZOBR1	No	modA gene product	Bradyrhizobium japonicum USDA 110	8e-104	67%
392378709	AZOBR1	No	Molybdenum transport system permease protein ModB	Rhodovulum sp. PH10	2e-88	79%
392378710	AZOBR1	No	molybdate ABC transporter ATP-binding protein	Rhodopseudomonas palustris BisA53	2e-131	61%
392378711	AZOBR1	No	putative permease, DMT superfamily	Brevibacillus sp. BC25	5e-33	42%
392378712	AZOBR1	No	hypothetical protein AZL_d02130	Azospirillum sp. B510	5e-46	57%
392378713	AZOBR1	No	hypothetical protein AZL_004610	Azospirillum sp. B510	2e-58	68%
392378714	AZOBR1	No	hypothetical protein	Azospirillum lipoferum 4B	4e-21	91%
392378715	AZOBR1	No	Not found	Not found
392378716	AZOBR1	No	protein of unknown function	Azospirillum lipoferum 4B	3e-30	90%
392378717	AZOBR1	Yes	hypothetical protein	Azospirillum lipoferum 4B	2e-23	100%
392378718	AZOBR1	No	putative oxidoreductase, aldo/keto reductase family	Bradyrhizobium sp. STM 3843	1e-152	76%
392378719	AZOBR1	Yes	pyruvate kinase	Azospirillum sp. B510	0	85%
392378720	AZOBR1	No	Not found	Not found
392378721	AZOBR1	Yes	LysR family transcriptional regulator	Rhodopseudomonas palustris BisB18	8e-118	63%
392378722	AZOBR1	No	putative pphB serine/threonine protein phosphatase	Azospirillum lipoferum 4B	7e-103	62%
392378723	AZOBR1	No	hypothetical protein	Rhodospirillum centenum SW	1e-30	41%
392378724	AZOBR1	No	hypothetical protein	Candidatus Accumulibacter phosphatis clade IIA str. UW-1	0	59%
392378725	AZOBR1	No	hypothetical protein	Chelativorans sp. BNC1	2e-05	81%
392378726	AZOBR1	No	hypothetical protein	Azospirillum lipoferum 4B	4e-16	78%
392378727	AZOBR1	No	hypothetical protein AZL_021030	Azospirillum sp. B510	1e-66	66%
392378728	AZOBR1	No	hypothetical protein	Azospirillum lipoferum 4B	4e-36	69%
392378729	AZOBR1	No	putative hemerythrin-like, metal-binding (MHR) protein (bacteriohemerythrin)	Azospirillum lipoferum 4B	2e-47	60%
392378730	AZOBR1	No	hypothetical protein	Azospirillum lipoferum 4B	3e-99	63%
392378731	AZOBR1	No	putative X-Prolyl dipeptidyl peptidase (S15 family)	Azospirillum lipoferum 4B	0	71%
392378732	AZOBR1	No	adenine phosphoribosyltransferase	Azospirillum sp. B510	2e-95	86%
392378733	AZOBR1	No	Not found	Not found
392378734	AZOBR1	No	putative ABC transporter, permease protein	Azospirillum lipoferum 4B	6e-56	63%
392378735	AZOBR1	No	ABC transport system permease protein	Azospirillum sp. B510	1e-95	86%
392378736	AZOBR1	No	ABC transport system ATP-binding protein	Azospirillum sp. B510	5e-126	83%
392378737	AZOBR1	No	ABC transport system substrate-binding protein	Azospirillum sp. B510	6e-138	68%
392378738	AZOBR1	No	hypothetical protein	Azospirillum lipoferum 4B	5e-85	71%
392378739	AZOBR1	No	hypothetical protein	Azospirillum lipoferum 4B	2e-144	78%
392378740	AZOBR1	Yes	rpoH4 gene product	Azospirillum lipoferum 4B	2e-157	78%
392378741	AZOBR1	No	cydA gene product	Azospirillum lipoferum 4B	0	78%
392378742	AZOBR1	No	cydB gene product	Azospirillum lipoferum 4B	1e-119	78%
392378743	AZOBR1	No	hypothetical protein	Azospirillum lipoferum 4B	3e-38	58%
392378744	AZOBR1	No	putative UDP-N-acetylglucosamine--N-acetylmuramyl-(pentapeptide) pyrophosphoryl-undecaprenol N-acetylglucosamine transferase (murG)	Azospirillum lipoferum 4B	3e-59	51%
392378745	AZOBR1	Yes	3-oxoacyl-(acyl-carrier-protein) synthase	Herbaspirillum sp. GW103	1e-167	63%
392378746	AZOBR1	No	ring-hydroxylating dioxygenase, large terminal subunit	Herbaspirillum sp. YR522	2e-128	50%
392378747	AZOBR1	No	short chain dehydrogenase/reductase family protein	Azospirillum sp. B510	9e-63	59%
392378748	AZOBR1	No	acetyltransferase-like protein	Shewanella loihica PV-4	7e-56	45%
392378749	AZOBR1	No	nucleotidyl transferase	Azospirillum sp. B510	1e-132	77%
392378750	AZOBR1	No	FlbA protein	Ramlibacter tataouinensis TTB310	1e-26	49%
392378751	AZOBR1	Yes	hypothetical protein	Azospirillum lipoferum 4B	2e-79	71%
392378752	AZOBR1	Yes	hypothetical protein AZL_a06610	Azospirillum sp. B510	0	61%
392378753	AZOBR1	No	putative N-acylneuraminate-9-phosphate synthase	Azospirillum lipoferum 4B	0	84%
392378754	AZOBR1	No	putative 3-deoxy-manno-octulosonate cytidylyltransferase	Azospirillum lipoferum 4B	4e-106	74%
392378755	AZOBR1	No	hypothetical protein	Azospirillum lipoferum 4B	2e-21	78%
392378756	AZOBR1	No	putative carboxylesterase	Azospirillum lipoferum 4B	4e-104	66%
392378757	AZOBR1	No	hypothetical protein AZL_a06560	Azospirillum sp. B510	1e-25	82%
392378758	AZOBR1	No	AMP-binding domain-containing protein	Azospirillum sp. B510	2e-125	58%
392378759	AZOBR1	No	putative 3-oxoacyl	acyl-carrier-protein	1e-168	100%
392378760	AZOBR1	Yes	putative 3-oxoacyl	acyl-carrier-protein	0	100%
392378761	AZOBR1	No	flagellin	Azospirillum sp. B510	0	72%
392378762	AZOBR1	No	putative Flagellum biosynthesis repressor protein flbT-like	Azospirillum lipoferum 4B	2e-71	91%
392378763	AZOBR1	No	TPR repeat-containing protein	Azospirillum sp. B510	1e-27	48%
392378764	AZOBR1	No	TPR repeat-containing protein	Azospirillum sp. B510	0	57%
392378765	AZOBR1	Yes	hypothetical protein AZL_a06490	Azospirillum sp. B510	1e-26	88%
392378766	AZOBR1	No	hypothetical protein	Azospirillum lipoferum 4B	6e-105	62%
392378767	AZOBR1	Yes	conserved protein of unknown function	Tetratricopeptide TPR2 domain	0	100%
392378768	AZOBR1	No	Not found	Not found
392378769	AZOBR1	No	Not found	Not found
392378770	AZOBR1	No	hypothetical protein	Azospirillum lipoferum 4B	8e-78	72%
392378771	AZOBR1	No	putative N-acetylmuramoyl-L-alanine amidase I	Azospirillum lipoferum 4B	2e-96	62%
392378772	AZOBR1	No	hypothetical protein TMO_1598	Tistrella mobilis KA081020-065	2e-06	45%
392378773	AZOBR1	No	Not found	Not found
392378774	AZOBR1	Yes	hypothetical protein TMO_1598	Tistrella mobilis KA081020-065	1e-20	58%
392378775	AZOBR1	Yes	hypothetical protein TMO_1599	Tistrella mobilis KA081020-065	9e-78	67%
392378776	AZOBR1	No	hypothetical protein TMO_1600	Tistrella mobilis KA081020-065	5e-41	54%
392378777	AZOBR1	No	hypothetical protein	Azospirillum lipoferum 4B	3e-60	72%
392378778	AZOBR1	No	purU2 gene product	Azospirillum lipoferum 4B	0	88%
392378779	AZOBR1	No	putative two-component response regulator	Azospirillum lipoferum 4B	7e-133	75%
392378780	AZOBR1	No	hypothetical protein AZL_a03640	Azospirillum sp. B510	5e-101	87%
392378781	AZOBR1	No	Not found	Not found
392378782	AZOBR1	No	MarR family transcriptional regulator	Cupriavidus basilensis OR16	1e-38	50%
392378783	AZOBR1	No	acetyl-CoA synthetase	Azospirillum sp. B510	0	71%
392378784	AZOBR1	No	GtrA family protein	Beijerinckia indica subsp. indica ATCC 9039	2e-20	43%
392378785	AZOBR1	No	Methyltransferase type 12	alpha proteobacterium BAL199	9e-60	46%
392378786	AZOBR1	No	hypothetical protein AZL_a03660	Azospirillum sp. B510	5e-127	73%
392378787	AZOBR1	No	imidazolonepropionase	Ralstonia sp. 5_7_47FAA	1e-173	68%
392378788	AZOBR1	No	hypothetical protein BBAL3_23	Brevundimonas sp. BAL3	2e-22	41%
392378789	AZOBR1	No	Not found	Not found
392378790	AZOBR1	No	hypothetical protein	Azospirillum lipoferum 4B	1e-98	64%
392378791	AZOBR1	No	urocanate hydratase	Microvirga sp. WSM3557	0	84%
392378792	AZOBR1	No	transcriptional regulator	Azospirillum sp. B510	2e-36	71%
392378793	AZOBR1	No	transcriptional regulator	Azospirillum sp. B510	4e-21	68%
392378794	AZOBR1	No	ubiquinone/menaquinone biosynthesis methyltransferase ubi	Azospirillum sp. B510	1e-135	77%
392378795	AZOBR1	No	acetyltransferase, gnat family	Silicibacter sp. TrichCH4B	1e-31	45%
392378796	AZOBR1	Yes	dppA1 gene product	Azospirillum lipoferum 4B	0	84%
392378797	AZOBR1	Yes	dppB1 gene product	Azospirillum lipoferum 4B	1e-177	89%
392378798	AZOBR1	Yes	peptide/nickel transport system permease protein	Azospirillum sp. B510	1e-140	89%
392378799	AZOBR1	Yes	dppD1 gene product	Azospirillum lipoferum 4B	0	91%
392378800	AZOBR1	Yes	peptide/nickel transport system ATP-binding protein	Azospirillum sp. B510	0	89%
392378801	AZOBR1	No	hypothetical protein	Azospirillum lipoferum 4B	3e-30	82%
392378802	AZOBR1	Yes	hemerythrin family protein	Geobacter sulfurreducens PCA	2e-45	52%
392378803	AZOBR1	No	hypothetical protein TMO_1598	Tistrella mobilis KA081020-065	1e-21	32%
392378804	AZOBR1	No	Not found	Not found
392378805	AZOBR1	Yes	hypothetical protein TMO_1599	Tistrella mobilis KA081020-065	5e-64	53%
392378806	AZOBR1	No	hypothetical protein TMO_1600	Tistrella mobilis KA081020-065	2e-09	47%
392378807	AZOBR1	No	hypothetical protein	Azospirillum lipoferum 4B	2e-95	85%
392378808	AZOBR1	No	hypothetical protein	Azospirillum lipoferum 4B	1e-31	54%
392378809	AZOBR1	No	putative peptidase	Azospirillum lipoferum 4B	5e-76	50%
392378810	AZOBR1	No	two-component response regulator	Azospirillum sp. B510	1e-41	56%
392378811	AZOBR1	Yes	rpoH2 gene product	Azospirillum lipoferum 4B	2e-153	73%
392378812	AZOBR1	No	putative diguanylate cyclase/phosphodiesterase with PAS/PAC domain	Azospirillum lipoferum 4B	0	70%
392378813	AZOBR1	No	monovalent cation:H+ antiporter, CPA1 family	Azospirillum sp. B510	0	73%
392378814	AZOBR1	No	hypothetical protein	Azospirillum lipoferum 4B	1e-21	36%
392378815	AZOBR1	No	N-acetyltransferase GCN5	Methylocystis sp. SC2	1e-62	74%
392378816	AZOBR1	No	Not found	Not found
392378817	AZOBR1	No	hypothetical protein AZL_017140	Azospirillum sp. B510	9e-22	63%
392378818	AZOBR1	No	protein	Azospirillum sp. B510	4e-148	80%
392378819	AZOBR1	No	ABC transporter; ATPase and permease components	Azospirillum lipoferum 4B	0	85%
392378820	AZOBR1	Yes	Hybrid sensor histidine kinase	Azospirillum lipoferum 4B	0	70%
392378821	AZOBR1	No	TPR repeat-containing protein	Azospirillum sp. B510	1e-114	44%
392378822	AZOBR1	No	putative tyrosine/serine phosphatase	Azospirillum lipoferum 4B	1e-147	84%
392378823	AZOBR1	Yes	hypothetical protein	Azospirillum lipoferum 4B	0	77%
392378824	AZOBR1	Yes	hypothetical protein	Azospirillum lipoferum 4B	3e-155	74%
392378825	AZOBR1	No	hypothetical protein	Azospirillum lipoferum 4B	5e-165	81%
392378826	AZOBR1	No	hypothetical protein	Azospirillum lipoferum 4B	6e-105	68%
392378827	AZOBR1	No	methyltransferase	Azospirillum sp. B510	5e-115	64%
392378828	AZOBR1	No	Not found	Not found
392378829	AZOBR1	Yes	transcriptional regulator	Azospirillum sp. B510	5e-179	78%
392378830	AZOBR1	No	wrbA gene product	Azospirillum lipoferum 4B	4e-103	86%
392378831	AZOBR1	No	putative glutathione S-transferase with thioredoxin-like domain	Azospirillum lipoferum 4B	6e-170	80%
392378832	AZOBR1	No	hypothetical protein	Azospirillum lipoferum 4B	1e-61	71%
392378833	AZOBR1	No	two-component response regulator (CheY-like)	Azospirillum lipoferum 4B	1e-22	37%
392378834	AZOBR1	No	thioredoxin reductase (FAD/NAD binding domain)	Azospirillum lipoferum 4B	1e-97	55%
392378835	AZOBR1	No	Not found	Not found
392378836	AZOBR1	No	peptidase M48 Ste24p	Polymorphum gilvum SL003B-26A1	8e-78	51%
392378837	AZOBR1	No	Not found	Not found
392378838	AZOBR1	Yes	hypothetical protein	Rhodospirillum centenum SW	2e-14	47%
392378839	AZOBR1	Yes	putative cbpA-like protein	Methylobacterium extorquens AM1	3e-97	55%
392378840	AZOBR1	No	Not found	Not found
392378841	AZOBR1	No	Not found	Not found
392378842	AZOBR1	No	hypothetical protein	Azospirillum lipoferum 4B	0	64%
392378843	AZOBR1	No	cytochrome B561	Rhodovulum sp. PH10	2e-11	40%
392378844	AZOBR1	No	lipolytic protein G-D-S-L family	Fischerella sp. JSC-11	7e-54	43%
392378845	AZOBR1	No	outer membrane autotransporter barrel domain-containing protein	Rhodospirillum centenum SW	1e-34	38%
392378846	AZOBR1	No	putative universal stress protein UspA-like	Azospirillum lipoferum 4B	3e-161	83%
392378847	AZOBR1	No	heat shock protein Hsp20	Methylobacter tundripaludum SV96	1e-37	57%
392378848	AZOBR1	Yes	Protein of unknown function (DUF2934)	Rhizobium sp. CF142	9e-09	48%
392378849	AZOBR1	No	Not found	Not found
392378850	AZOBR1	No	DNA-binding ATP-dependent protease La	Bradyrhizobium sp. BTAi1	0	67%
392378851	AZOBR1	No	hypothetical protein	Azospirillum lipoferum 4B	7e-34	55%
392378852	AZOBR1	No	exopolysaccharide II synthesis transcriptional activator	Azospirillum sp. B510	4e-64	61%
392378853	AZOBR1	No	hypothetical protein	Azospirillum lipoferum 4B	4e-55	79%
392378854	AZOBR1	No	Putative sensor histidine kinase	Azospirillum lipoferum 4B	1e-109	76%
392378855	AZOBR1	No	hypothetical protein AZL_d03080	Azospirillum sp. B510	7e-95	58%
392378856	AZOBR1	No	Not found	Not found
392378857	AZOBR1	No	hypothetical protein AZL_011760	Azospirillum sp. B510	7e-113	94%
392378858	AZOBR1	No	rpoZ1 gene product	Azospirillum lipoferum 4B	5e-40	91%
392378859	AZOBR1	No	guanosine-3',5'-bis(diphosphate) 3'-pyrophosphohydrolase	Azospirillum sp. B510	0	86%
392378860	AZOBR1	No	Histidine triad (HIT) protein	alpha proteobacterium BAL199	1e-60	68%
392378861	AZOBR1	No	pyridoxine 5-phosphate synthase	Azospirillum sp. B510	2e-133	85%
392378862	AZOBR1	No	Holo	acyl carrier protein	1e-72	100%
392378863	AZOBR1	No	lepB gene product	Azospirillum lipoferum 4B	4e-159	84%
392378864	AZOBR1	No	Not found	Not found
392378865	AZOBR1	No	ribonuclease III	Azospirillum sp. B510	8e-113	70%
392378866	AZOBR1	No	GTP-binding protein	Azospirillum sp. B510	1e-171	82%
392378867	AZOBR1	No	hypothetical protein	Azospirillum lipoferum 4B	0	81%
392378868	AZOBR1	No	hypothetical protein AZL_b05720	Azospirillum sp. B510	1e-95	83%
392378869	AZOBR1	No	Not found	Not found
392378870	AZOBR1	No	hypothetical protein	Azospirillum lipoferum 4B	2e-85	43%
392378871	AZOBR1	No	clpP2 gene product	Azospirillum lipoferum 4B	3e-130	92%
392378872	AZOBR1	No	Not found	Not found
392378873	AZOBR1	No	Not found	Not found
392378874	AZOBR1	No	Not found	Not found
392378875	AZOBR1	No	putative glycosyl transferase, family 2	Azospirillum lipoferum 4B	2e-85	69%
392378876	AZOBR1	No	calcineurin-like phosphoesterase family protein 1	Achromobacter xylosoxidans A8	1e-73	51%
392378877	AZOBR1	No	putative RND efflux transporter, MFP subunit	Azospirillum lipoferum 4B	1e-177	76%
392378878	AZOBR1	No	Not found	Not found
392378879	AZOBR1	Yes	multidrug efflux transporter	Azospirillum lipoferum 4B	0	89%
392378880	AZOBR1	No	hypothetical protein	Azospirillum lipoferum 4B	5e-142	73%
392378881	AZOBR1	No	hypothetical protein	Azospirillum lipoferum 4B	0	76%
392378882	AZOBR1	No	hypothetical protein	Azospirillum lipoferum 4B	0	86%
392378883	AZOBR1	No	hypothetical protein AZL_014310	Azospirillum sp. B510	7e-125	72%
392378884	AZOBR1	No	hypothetical protein AZL_014320	Azospirillum sp. B510	3e-44	50%
392378885	AZOBR1	No	hypothetical protein	Azospirillum lipoferum 4B	5e-09	59%
392378886	AZOBR1	No	hypothetical protein	Azospirillum lipoferum 4B	0	60%
392378887	AZOBR1	No	ppiB gene product	Azospirillum lipoferum 4B	5e-106	87%
392378888	AZOBR1	No	hypothetical protein	Azospirillum lipoferum 4B	3e-105	52%
392378889	AZOBR1	No	hypothetical protein AZL_014370	Azospirillum sp. B510	5e-20	72%
392378890	AZOBR1	No	hypothetical protein	Azospirillum lipoferum 4B	5e-14	78%
392378891	AZOBR1	Yes	hypothetical protein	Azospirillum lipoferum 4B	0	66%
392378892	AZOBR1	No	hypothetical protein	Azospirillum lipoferum 4B	2e-95	75%
392378893	AZOBR1	No	hypothetical protein	Azospirillum lipoferum 4B	0	64%
392378894	AZOBR1	No	transcriptional regulator	Azospirillum sp. B510	1e-44	90%
392378895	AZOBR1	No	rhlE2 gene product	Azospirillum lipoferum 4B	0	90%
392378896	AZOBR1	No	isochorismatase domain-containing protein 2A	Azospirillum sp. B510	2e-59	63%
392378897	AZOBR1	No	alpha/beta family hydrolase	Azospirillum sp. B510	2e-97	70%
392378898	AZOBR1	No	hypothetical protein	Azospirillum lipoferum 4B	2e-79	74%
392378899	AZOBR1	No	hypothetical protein	Azospirillum lipoferum 4B	2e-88	58%
392378900	AZOBR1	Yes	parE gene product	Azospirillum lipoferum 4B	0	88%
392378901	AZOBR1	No	putative Acyl-CoA thioesterase	Azospirillum lipoferum 4B	2e-57	82%
392378902	AZOBR1	No	septum formation initiator	Azospirillum sp. B510	5e-47	62%
392378903	AZOBR1	No	Not found	Not found
392378904	AZOBR1	No	pyruvate dehydrogenase E1 component subunit alpha	Azospirillum sp. B510	0	88%
392378905	AZOBR1	No	pyruvate dehydrogenase E1 component subunit beta	Azospirillum sp. B510	0	77%
392383674	AZOBR2	No	hmgL1 gene product	Azospirillum lipoferum 4B	1e-170	85%
392383675	AZOBR2	Yes	putative electron transfer flavoprotein-ubiquinone oxidoreductase	Azospirillum lipoferum 4B	0	89%
392383676	AZOBR2	No	Not found	Not found
392383677	AZOBR2	Yes	Acetyl/propionyl-CoA carboxylase, alpha chain	Azospirillum lipoferum 4B	0	87%
392383678	AZOBR2	No	Enoyl-CoA hydratase	Azospirillum lipoferum 4B	2e-125	74%
392383679	AZOBR2	No	Acetyl/propionyl-CoA carboxylase, beta chain	Azospirillum lipoferum 4B	0	90%
392383680	AZOBR2	Yes	acyl-CoA dehydrogenase	Azospirillum lipoferum 4B	0	87%
392383681	AZOBR2	Yes	atoB gene product	Azospirillum lipoferum 4B	6e-150	79%
392383682	AZOBR2	No	atoB gene product	Azospirillum lipoferum 4B	6e-59	79%
392383683	AZOBR2	Yes	acyl-CoA dehydrogenase	Azospirillum lipoferum 4B	0	94%
392383684	AZOBR2	Yes	betB gene product	Rhodospirillum centenum SW	0	78%
392383685	AZOBR2	No	putative Phenylacetate-CoA ligase	Azospirillum lipoferum 4B	3e-05	73%
392383686	AZOBR2	Yes	branched-chain amino acid transport system ATP-binding protein	Azospirillum sp. B510	1e-176	93%
392383687	AZOBR2	No	branched-chain amino acid transport system substrate-binding protein	Azospirillum sp. B510	0	87%
392383688	AZOBR2	No	putative branched-chain amino acid ABC transporter permease	Azospirillum lipoferum 4B	0	88%
392383689	AZOBR2	No	ABC transporter permease protein	Azospirillum sp. B510	3e-169	95%
392383690	AZOBR2	No	long-chain fatty-acid-CoA ligase	Azospirillum sp. B510	0	84%
392383691	AZOBR2	Yes	branched-chain amino acid transport system ATP-binding protein	Azospirillum sp. B510	5e-180	86%
392383692	AZOBR2	No	AMP-dependent synthetase and ligase	Azospirillum lipoferum 4B	0	77%
392383693	AZOBR2	Yes	COG2084: 3-hydroxyisobutyrate dehydrogenase and related beta-hydroxyacid dehydrogenases	Magnetospirillum magnetotacticum MS-1	2e-112	72%
392383694	AZOBR2	Yes	Acyl-CoA dehydrogenase	Magnetospirillum magneticum AMB-1	0	78%
392383695	AZOBR2	Yes	Transcriptional regulators	Magnetospirillum gryphiswaldense MSR-1	8e-107	70%
392383696	AZOBR2	Yes	matB gene product	Azospirillum lipoferum 4B	0	74%
392383697	AZOBR2	No	putative transcriptional regulator, TetR-like	Azospirillum lipoferum 4B	2e-82	72%
392383698	AZOBR2	No	hypothetical protein	Azospirillum lipoferum 4B	4e-176	70%
392383699	AZOBR2	Yes	UDP-glucose 4-epimerase	Azospirillum sp. B510	0	80%
392383700	AZOBR2	No	hypothetical protein	Azospirillum lipoferum 4B	3e-24	73%
392383701	AZOBR2	No	Not found	Not found
392383702	AZOBR2	No	Not found	Not found
392383703	AZOBR2	Yes	type I secretion ATP-binding protein	Azospirillum lipoferum 4B	0	78%
392383704	AZOBR2	Yes	type I secretion membrane fusion protein	Azospirillum sp. B510	0	73%
392383705	AZOBR2	No	Not found	Not found
392383706	AZOBR2	No	Putative Hemolysin-type calcium-binding RTX toxin	Azospirillum lipoferum 4B	1e-72	71%
392383707	AZOBR2	No	Putative glycosyl transferase, family 2	Azospirillum lipoferum 4B	1e-48	55%
392383708	AZOBR2	No	hypothetical protein AZL_a07140	Azospirillum sp. B510	0	76%
392383709	AZOBR2	Yes	hypothetical protein AZL_a07120	Azospirillum sp. B510	0	76%
392383710	AZOBR2	No	hypothetical protein	Azospirillum lipoferum 4B	0	63%
392383711	AZOBR2	Yes	putative glycosyltransferase, group 1	Azospirillum lipoferum 4B	0	89%
392383712	AZOBR2	No	hypothetical protein	Azospirillum lipoferum 4B	2e-115	51%
392383713	AZOBR2	No	hypothetical protein	Azospirillum lipoferum 4B	0	87%
392383714	AZOBR2	No	hypothetical protein	Azospirillum lipoferum 4B	2e-52	53%
392383715	AZOBR2	No	hypothetical protein Hden_2027	Hyphomicrobium denitrificans ATCC 51888	4e-46	50%
392383716	AZOBR2	Yes	hypothetical protein AZL_d05130	Azospirillum sp. B510	4e-42	40%
392383717	AZOBR2	No	hypothetical protein Xaut_0483	Xanthobacter autotrophicus Py2	1e-43	56%
392383718	AZOBR2	No	Not found	Not found
392383719	AZOBR2	No	Not found	Not found
392383720	AZOBR2	No	YjbE family integral membrane protein	Acidovorax avenae subsp. avenae ATCC 19860	3e-63	55%
392383721	AZOBR2	Yes	hypothetical protein Xaut_0484	Xanthobacter autotrophicus Py2	0	86%
392383722	AZOBR2	No	Not found	Not found
392383723	AZOBR2	No	CBS domain containing membrane protein	Burkholderia sp. H160	1e-47	46%
392383724	AZOBR2	No	Not found	Not found
392383725	AZOBR2	Yes	GntR family transcriptional regulator	Azospirillum lipoferum 4B	2e-106	69%
392383726	AZOBR2	No	methylmalonate-semialdehyde dehydrogenase	Azospirillum sp. B510	0	85%
392383727	AZOBR2	No	beta-alanine--pyruvate transaminase	Azospirillum sp. B510	0	85%
392383728	AZOBR2	Yes	putative transcriptional regulator (LysR family)	Azospirillum lipoferum 4B	2e-133	74%
392383729	AZOBR2	No	membrane protein	Azospirillum lipoferum 4B	6e-22	50%
392383730	AZOBR2	No	hypothetical protein AT5A_20046	Agrobacterium tumefaciens 5A	4e-31	48%
392383731	AZOBR2	No	hypothetical protein	Azorhizobium caulinodans ORS 571	1e-105	67%
392383732	AZOBR2	No	transcriptional regulator	Mesorhizobium loti MAFF303099	4e-113	50%
392383733	AZOBR2	No	asparagine synthase amidotransferase	Methylobacterium sp. 4-46	0	74%
392383734	AZOBR2	No	N-acetyltransferase GCN5	Azospirillum lipoferum 4B	0	63%
392383735	AZOBR2	No	peptidase M42 family hydrolase	Methylobacterium nodulans ORS 2060	3e-174	69%
392383736	AZOBR2	Yes	cstA gene product	Azospirillum lipoferum 4B	0	93%
392383737	AZOBR2	No	two-component system, LytT family, response regulator	Azospirillum sp. B510	5e-108	80%
392383738	AZOBR2	No	yehU gene product	Azospirillum lipoferum 4B	0	84%
392383739	AZOBR2	Yes	putative Metalloprotease	Azospirillum lipoferum 4B	3e-30	37%
392383740	AZOBR2	No	rare lipoprotein A	Azospirillum sp. B510	1e-47	62%
392383741	AZOBR2	Yes	Not found	Not found
392383742	AZOBR2	No	hypothetical protein AZL_d00670	Azospirillum sp. B510	1e-70	91%
392383743	AZOBR2	No	hypothetical protein RTW15_22170	Ruegeria sp. TW15	3e-09	28%
392383744	AZOBR2	No	hypothetical protein	Azospirillum lipoferum 4B	2e-16	48%
392383745	AZOBR2	No	exbB gene product	Azospirillum lipoferum 4B	3e-20	77%
392383746	AZOBR2	No	Not found	Not found
392383747	AZOBR2	No	exbB gene product	Azospirillum lipoferum 4B	1e-40	79%
392383748	AZOBR2	No	exbD gene product	Azospirillum lipoferum 4B	2e-70	79%
392383749	AZOBR2	No	tonB gene product	Azospirillum lipoferum 4B	2e-35	68%
392383750	AZOBR2	Yes	Two-component response regulator, LuxR/FixJ family	Azospirillum lipoferum 4B	1e-67	57%
392383751	AZOBR2	No	putative Sensor histidine kinase	Azospirillum lipoferum 4B	4e-98	45%
392383752	AZOBR2	No	Glutamate dehydrogenase	Ochrobactrum intermedium LMG 3301	0	69%
392383753	AZOBR2	No	nucleoside diphosphate kinase regulator	Nitratireductor aquibiodomus RA22	1e-16	39%
392383754	AZOBR2	No	Not found	Not found
392383755	AZOBR2	No	hypothetical protein BAL199_17828	alpha proteobacterium BAL199	1e-27	38%
392383756	AZOBR2	No	hypothetical protein BAL199_17828	alpha proteobacterium BAL199	1e-29	46%
392383757	AZOBR2	No	hypothetical protein ABI_04620	Asticcacaulis biprosthecum C19	8e-28	49%
392383758	AZOBR2	No	Not found	Not found
392383759	AZOBR2	No	Not found	Not found
392383760	AZOBR2	No	Transcriptional regulator, MarR family protein	Gemmata obscuriglobus UQM 2246	3e-56	59%
392383761	AZOBR2	No	putative PAS/PAC sensor protein	Bradyrhizobiaceae bacterium SG-6C	3e-158	53%
392383762	AZOBR2	No	Not found	Not found
392383763	AZOBR2	No	family 3 extracellular solute-binding protein	Candidatus Accumulibacter phosphatis clade IIA str. UW-1	3e-33	36%
392383764	AZOBR2	No	Not found	Not found
392383765	AZOBR2	No	Predicted bacterial periplasmic substrate-binding protein	Magnetospirillum gryphiswaldense MSR-1	9e-42	37%
392383766	AZOBR2	No	PAS sensor protein	Holophaga foetida DSM 6591	0	64%
392383767	AZOBR2	Yes	regulatory components of sensory transduction system	alpha proteobacterium BAL199	3e-45	65%
392383768	AZOBR2	Yes	sensory box histidine kinase	Lyngbya sp. PCC 8106	5e-103	41%
392383769	AZOBR2	No	hypothetical protein	Azospirillum lipoferum 4B	1e-15	74%
392383770	AZOBR2	No	Not found	Not found
392383771	AZOBR2	Yes	putative Short-chain acyl carrier reductase	Azospirillum lipoferum 4B	2e-126	79%
392383772	AZOBR2	Yes	Not found	Not found
392383773	AZOBR2	No	SMP-30/Gluconolaconase/LRE-like region	Acetobacteraceae bacterium AT-5844	4e-136	65%
392383774	AZOBR2	Yes	hypothetical protein	Azospirillum lipoferum 4B	0	75%
392383775	AZOBR2	No	hypothetical protein EcSMS35_4210	Escherichia coli SMS-3-5	8e-20	47%
392383776	AZOBR2	No	hypothetical protein	Azospirillum lipoferum 4B	1e-89	77%
392383777	AZOBR2	Yes	hypothetical protein	Azospirillum lipoferum 4B	8e-68	71%
392383778	AZOBR2	No	2-dehydro-3-deoxy-6-phosphogalactonate aldolase	Acetobacteraceae bacterium AT-5844	1e-95	73%
392383779	AZOBR2	No	putative transcriptional regulator, IclR family	Azospirillum lipoferum 4B	1e-120	73%
392383780	AZOBR2	No	putative Amidase	Azospirillum lipoferum 4B	8e-117	55%
392383781	AZOBR2	Yes	clpB2 gene product	Azospirillum lipoferum 4B	0	83%
392383782	AZOBR2	No	Not found	Not found
392383783	AZOBR2	No	hyuA1 gene product	Azospirillum lipoferum 4B	0	93%
392383784	AZOBR2	No	Putative Asp/Glu/hydantoin racemase	Azospirillum lipoferum 4B	5e-154	92%
392383785	AZOBR2	No	putative hydrolase	Burkholderia xenovorans LB400	6e-175	60%
392383786	AZOBR2	Yes	ABC transporter; ATP-binding component (tauB-like)	Azospirillum lipoferum 4B	2e-159	90%
392383787	AZOBR2	Yes	ABC transporter permease	Azospirillum lipoferum 4B	2e-168	92%
392383788	AZOBR2	No	ABC transporter; substrate-binding component	Azospirillum lipoferum 4B	0	87%
392383789	AZOBR2	No	putative GntR family transcriptional regulator	Azospirillum lipoferum 4B	4e-95	71%
392383790	AZOBR2	No	peptidase, T1A family protein	Acetobacteraceae bacterium AT-5844	8e-108	63%
392383791	AZOBR2	No	Not found	Not found
392383792	AZOBR2	No	Not found	Not found
392383793	AZOBR2	No	Not found	Not found
392383794	AZOBR2	Yes	ABC transporter ATP-binding protein	Azorhizobium caulinodans ORS 571	2e-139	63%
392383795	AZOBR2	No	putative ABC transporter; substrate-binding component	Azospirillum lipoferum 4B	2e-180	70%
392383796	AZOBR2	No	ABC transporter permease	Bradyrhizobium sp. BTAi1	7e-118	69%
392383797	AZOBR2	No	Not found	Not found
392383798	AZOBR2	No	ABC transporter permease	Azorhizobium caulinodans ORS 571	7e-99	66%
392383799	AZOBR2	Yes	putative hydroxyisourate hydrolase	Azospirillum lipoferum 4B	9e-35	61%
392383800	AZOBR2	No	major facilitator superfamily protein	Alicycliphilus denitrificans BC	8e-44	44%
392383801	AZOBR2	No	Putative Glutamyl-tRNA(Gln) amidotransferase subunit A	Azospirillum lipoferum 4B	9e-116	60%
392383802	AZOBR2	No	PAS/PAC sensor hybrid histidine kinase	Cyanothece sp. PCC 7425	4e-57	36%
392383803	AZOBR2	No	conserved exported hypothetical protein	Bradyrhizobium sp. STM 3843	1e-75	43%
392383804	AZOBR2	No	Methyltransferase type 11	Afipia sp. 1NLS2	6e-58	48%
392383805	AZOBR2	No	hypothetical protein	Rhodospirillum centenum SW	4e-06	66%
392383806	AZOBR2	No	hypothetical protein	Azospirillum lipoferum 4B	2e-07	38%
392383807	AZOBR2	No	metallo-beta-lactamase	Azospirillum sp. B510	0	76%
392383808	AZOBR2	No	phospholipid-binding domain-containing protein	Rhodospirillum centenum SW	2e-38	73%
392383809	AZOBR2	No	glycoside hydrolase 15-like protein	Ralstonia pickettii 12D	0	65%
392383810	AZOBR2	No	rkpK gene product	Rhodospirillum centenum SW	1e-177	70%
392383811	AZOBR2	Yes	hypothetical protein HMPREF9946_04488	Acetobacteraceae bacterium AT-5844	8e-95	42%
392383812	AZOBR2	Yes	response regulator containing a CheY-like receiver domain and an HTH DNA-binding domain	Rhizobium sp. CF080	3e-34	38%
392383813	AZOBR2	Yes	two component LuxR family transcriptional regulator	Nitratireductor aquibiodomus RA22	3e-37	38%
392383814	AZOBR2	No	Not found	Not found
392383815	AZOBR2	Yes	two component transcriptional regulator	Sinorhizobium fredii NGR234	2e-28	37%
392383816	AZOBR2	No	Not found	Not found
392383817	AZOBR2	No	rkpK1 gene product	Azospirillum lipoferum 4B	3e-19	70%
392383818	AZOBR2	No	Not found	Not found
392383819	AZOBR2	No	NAD-dependent epimerase/dehydratase	Sulfuricurvum kujiense DSM 16994	2e-72	39%
392383820	AZOBR2	No	NAD-dependent epimerase/dehydratase	Chloroflexus aggregans DSM 9485	9e-141	61%
392383821	AZOBR2	No	group 1 glycosyl transferase	Rhodopseudomonas palustris BisA53	3e-102	48%
392383822	AZOBR2	No	glycosyl transferase, WecB/TagA/CpsF family	Microcoleus vaginatus FGP-2	7e-99	59%
392383823	AZOBR2	Yes	NAD-dependent epimerase/dehydratase	Oscillatoria sp. PCC 6506	6e-173	70%
392383824	AZOBR2	Yes	sugar transferase	Pseudomonas mendocina ymp	6e-87	52%
392383825	AZOBR2	No	exoP gene product	Rhodospirillum centenum SW	5e-20	34%
392383826	AZOBR2	Yes	UDP-glucuronate decarboxylase	Azospirillum lipoferum 4B	0	80%
392383827	AZOBR2	No	Not found	Not found
392383828	AZOBR2	No	succinoglycan biosynthesis transport protein exoP	Magnetospirillum magneticum AMB-1	3e-43	32%
392383829	AZOBR2	No	oxidoreductase family, alpha/beta domain protein	Acetobacteraceae bacterium AT-5844	0	54%
392383830	AZOBR2	No	oxidoreductase domain-containing protein	Methylobacterium nodulans ORS 2060	2e-21	46%
392383831	AZOBR2	No	hypothetical protein RPE_3499	Rhodopseudomonas palustris BisA53	2e-73	38%
392383832	AZOBR2	No	glycosyltransferase, group 1 family protein	Acetobacteraceae bacterium AT-5844	1e-08	60%
392383833	AZOBR2	No	group 1 glycosyl transferase	Methylobacterium nodulans ORS 2060	6e-39	44%
392383834	AZOBR2	No	O-antigen polymerase	Rhodopseudomonas palustris BisA53	3e-110	47%
392383835	AZOBR2	No	glycosyltransferase, putative	Ricinus communis	1e-67	37%
392383836	AZOBR2	No	rffA gene product	Methylomicrobium alcaliphilum 20Z	0	67%
392383837	AZOBR2	No	hypothetical protein HMPREF9946_02067	Acetobacteraceae bacterium AT-5844	2e-142	55%
392383838	AZOBR2	No	transcriptional regulator	Azospirillum sp. B510	4e-134	61%
392383839	AZOBR2	No	Not found	Not found
392383840	AZOBR2	No	putative acetylornithine deacetylase or succinyl-diaminopimelate desuccinylase	Azospirillum lipoferum 4B	2e-178	64%
392383841	AZOBR2	No	dppA3 gene product	Azospirillum lipoferum 4B	0	70%
392383842	AZOBR2	Yes	dppB3 gene product	Azospirillum lipoferum 4B	7e-143	74%
392383843	AZOBR2	Yes	dppC3 gene product	Azospirillum lipoferum 4B	1e-150	84%
392383844	AZOBR2	No	dppD3 gene product	Azospirillum lipoferum 4B	0	76%
392383845	AZOBR2	No	beta-ureidopropionase	Azospirillum sp. B510	0	67%
392383846	AZOBR2	No	Not found	Not found
392383847	AZOBR2	No	aphA2 gene product	Azospirillum lipoferum 4B	3e-139	61%
392383848	AZOBR2	No	thiamine pyrophosphate enzyme, C-terminal TPP binding domain-containing protein 9	Achromobacter xylosoxidans A8	4e-143	56%
392383849	AZOBR2	Yes	conserved hypothetical protein	Aurantimonas manganoxydans SI85-9A1	8e-164	76%
392383850	AZOBR2	No	hypothetical protein	Azospirillum lipoferum 4B	4e-61	51%
392383851	AZOBR2	No	hypothetical protein	Bradyrhizobium japonicum USDA 6	1e-151	67%
392383852	AZOBR2	No	RuBisCO-like protein	Variovorax paradoxus EPS	0	76%
392383853	AZOBR2	Yes	hypothetical protein	Bradyrhizobium japonicum USDA 6	0	82%
392383854	AZOBR2	No	Not found	Not found
392383855	AZOBR2	No	type III effector Hrp-dependent outer protein	Azorhizobium caulinodans ORS 571	4e-154	59%
392383856	AZOBR2	No	oxalate/formate antiporter	Azospirillum sp. B510	0	86%
392383857	AZOBR2	Yes	Crp family transcriptional regulator	Azospirillum lipoferum 4B	3e-80	68%
392383858	AZOBR2	Yes	response regulator CheY	Ramlibacter tataouinensis TTB310	5e-12	41%
392383859	AZOBR2	No	Not found	Not found
392383860	AZOBR2	No	Not found	Not found
392383861	AZOBR2	No	putative ferredoxin-type protein (NapF-like)	Azospirillum lipoferum 4B	1e-43	64%
392383862	AZOBR2	Yes	integral membrane protein	Paracoccus denitrificans	6e-14	89%
392383863	AZOBR2	No	Not found	Not found
392383864	AZOBR2	No	napD2 gene product	Azospirillum lipoferum 4B	6e-28	64%
392383865	AZOBR2	Yes	napA2 gene product	Azospirillum lipoferum 4B	0	91%
392383866	AZOBR2	Yes	napB2 gene product	Azospirillum lipoferum 4B	2e-73	82%
392383867	AZOBR2	Yes	napC2 gene product	Azospirillum lipoferum 4B	7e-116	80%
392383868	AZOBR2	Yes	nucleoid DNA-binding protein	Hahella chejuensis KCTC 2396	3e-30	64%
392383869	AZOBR2	Yes	hypothetical protein	Chromohalobacter salexigens DSM 3043	2e-73	40%
392383870	AZOBR2	No	actR gene product	Azospirillum lipoferum 4B	3e-92	78%
392383871	AZOBR2	No	regB gene product	Azospirillum lipoferum 4B	0	77%
392383872	AZOBR2	No	hypothetical protein	Azospirillum lipoferum 4B	8e-102	73%
392383873	AZOBR2	No	cytochrome o ubiquinol oxidase subunit IV	Tistrella mobilis KA081020-065	1e-44	70%
392383874	AZOBR2	No	cytochrome o ubiquinol oxidase, subunit III	Phyllobacterium sp. YR531	2e-121	81%
392383875	AZOBR2	No	cyoB gene product	Azospirillum lipoferum 4B	0	91%
392383876	AZOBR2	No	ubiquinol oxidase subunit II	Mesorhizobium ciceri biovar biserrulae WSM1271	2e-168	68%
392383877	AZOBR2	No	major facilitator superfamily sugar transporter permease	Azospirillum sp. B510	0	77%
392383878	AZOBR2	No	hypothetical protein AZL_025710	Azospirillum sp. B510	3e-33	70%
392383879	AZOBR2	No	hypothetical protein AZL_025700	Azospirillum sp. B510	3e-40	78%
392383880	AZOBR2	No	putative carbohydrate kinase	Azospirillum lipoferum 4B	3e-105	63%
392383881	AZOBR2	No	Not found	Not found
392383882	AZOBR2	No	putative phosphoglycerate mutase	Azospirillum lipoferum 4B	9e-124	77%
392383883	AZOBR2	No	PAS/PAC sensor-containing diguanylate cyclase/phosphodiesterase	Methylomonas methanica MC09	2e-62	35%
392383884	AZOBR2	No	Not found	Not found
392383885	AZOBR2	No	betT gene product	Azospirillum lipoferum 4B	0	80%
392383886	AZOBR2	No	Not found	Not found
392383887	AZOBR2	No	hypothetical protein PM8797T_15301	Planctomyces maris DSM 8797	3e-63	37%
392383888	AZOBR2	No	Not found	Not found
392383889	AZOBR2	No	trk gene product	Rhodospirillum centenum SW	3e-173	60%
392383890	AZOBR2	No	hypothetical protein AZL_c01490	Azospirillum sp. B510	8e-28	45%
392383891	AZOBR2	No	hypothetical protein Bra1253DRAFT_01913	Bradyrhizobium sp. WSM1253	2e-28	35%
392383892	AZOBR2	No	SapC family protein	Azospirillum amazonense Y2	5e-99	60%
392383893	AZOBR2	No	hypothetical protein AZA_88369	Azospirillum amazonense Y2	2e-23	56%
392383894	AZOBR2	No	hypothetical protein AZA_88369	Azospirillum amazonense Y2	1e-05	55%
392383895	AZOBR2	No	hypothetical protein AZA_88369	Azospirillum amazonense Y2	4e-55	46%
392383896	AZOBR2	No	Large exoproteins involved in heme utilization or adhesion	Magnetospirillum gryphiswaldense MSR-1	1e-85	51%
392383897	AZOBR2	No	hemolysin activation/secretion protein	Azospirillum amazonense Y2	0	61%
392383898	AZOBR2	No	Not found	Not found
392383899	AZOBR2	No	putative IS6 family transposase	alpha proteobacterium BAL199	7e-06	67%
392383900	AZOBR2	No	carboxymuconolactone decarboxylase	Clostridium arbusti SL206	1e-46	65%
392383901	AZOBR2	No	Not found	Not found
392383902	AZOBR2	No	Dak phosphatase	Chelativorans sp. BNC1	2e-37	53%
392383903	AZOBR2	No	Dak kinase	Chelativorans sp. BNC1	6e-132	69%
392383904	AZOBR2	No	transcriptional regulator	Microvirga sp. WSM3557	1e-90	55%
392383905	AZOBR2	No	dihydrodipicolinate synthase	Bradyrhizobium sp. S23321	1e-109	58%
392383906	AZOBR2	Yes	Not found	Not found
392383907	AZOBR2	Yes	hypothetical protein HAL1_12494	Halomonas sp. HAL1	1e-68	45%
392383908	AZOBR2	No	hypothetical protein Veis_4540	Verminephrobacter eiseniae EF01-2	1e-07	30%
392383909	AZOBR2	Yes	uncharacterized protein conserved in bacteria	uncultured Rhizobium sp. HF0500_10F10	1e-139	55%
392383910	AZOBR2	No	extracytoplasmic-function sigma-70 factor	Pseudomonas sp. M47T1	2e-60	59%
392383911	AZOBR2	No	Not found	Not found
392383912	AZOBR2	Yes	TonB-dependent receptor	Achromobacter arsenitoxydans SY8	0	45%
392383913	AZOBR2	No	Fe2+-dicitrate sensor, membrane component	Pseudomonas sp. GM78	1e-64	40%
392383914	AZOBR2	No	cyclic peptide transporter	Pseudomonas sp. Ag1	0	69%
392383915	AZOBR2	Yes	TonB-dependent siderophore receptor	Methylosinus trichosporium OB3b	0	74%
392383916	AZOBR2	No	iron complex transport system substrate-binding protein	Tistrella mobilis KA081020-065	1e-54	44%
392383917	AZOBR2	No	ABC-type Fe3+-siderophore transport system, permease component	Rhizobium sp. CF080	3e-76	48%
392383918	AZOBR2	No	Siderophore-interacting protein	Bradyrhizobium sp. CCGE-LA001	2e-91	50%
392383919	AZOBR2	Yes	ABC-type cobalamin/Fe3+-siderophore transport system, ATPase component	Microvirga sp. WSM3557	6e-119	70%
392383920	AZOBR2	No	RNA polymerase ECF-type sigma factor (fragment)	Microcystis aeruginosa PCC 9443	2e-16	31%
392383921	AZOBR2	No	Not found	Not found
392383922	AZOBR2	No	Not found	Not found
392383923	AZOBR2	No	patatin	Cupriavidus basilensis OR16	4e-137	55%
392383924	AZOBR2	No	alanine racemase	Candidatus Nitrospira defluvii	2e-48	38%
392383925	AZOBR2	No	hypothetical protein AZL_b00490	Azospirillum sp. B510	2e-123	55%
392383926	AZOBR2	No	major facilitator superfamily protein	Azospirillum sp. B510	4e-56	39%
392383927	AZOBR2	No	hypothetical protein AZL_b00470	Azospirillum sp. B510	1e-18	36%
392383928	AZOBR2	No	adenylate cyclase 1	Magnetospirillum magneticum AMB-1	3e-174	45%
392383929	AZOBR2	No	TRAP dicarboxylate transporter subunit DctP	Desulfovibrio desulfuricans ND132	5e-125	54%
392383930	AZOBR2	Yes	hypothetical protein AZL_b00010	Azospirillum sp. B510	6e-53	66%
392383931	AZOBR2	Yes	hypothetical protein	Azospirillum lipoferum 4B	1e-55	56%
392383932	AZOBR2	No	hypothetical protein	Azospirillum lipoferum 4B	2e-163	64%
392383933	AZOBR2	No	ohrR gene product	Azospirillum lipoferum 4B	6e-56	79%
392383934	AZOBR2	No	osmotically inducible protein C	Azospirillum sp. B510	2e-78	83%
392383935	AZOBR2	No	hypothetical protein BegalDRAFT_1083	Beggiatoa alba B18LD	1e-21	32%
392383936	AZOBR2	No	Putative two-component response regulator	Azospirillum lipoferum 4B	1e-137	60%
392383937	AZOBR2	No	Not found	Not found
[truncated: 2,386 more rows]
