# Supplementary material for: Network Analysis of Plasmidomes: The Azospirillum brasilense Sp245 Case
Source: Int J Evol Biol. 2014 Dec 29;2014:951035. doi: 10.1155/2014/951035 (PMC4295147; doi:10.1155/2014/951035)
Supplement: Supplementary file 4 [file 951035.f4.xlsx]

## Sheet: Foglio1
Protein	COG annotation	COG category
Connected proteins
gi|392377271|ref|YP_004984430.1| cytochrome c	COG3474 Cytochrome c2	C
gi|392377291|ref|YP_004984450.1| formate dehydrogenaseaccessory protein	COG1526 Uncharacterized protein required for formate dehydrogenase activity	C
gi|392377730|ref|YP_004984889.1| electron transfer flavoproteinbeta-subunit	COG2086 Electron transfer flavoprotein, beta subunit	C
gi|392377731|ref|YP_004984890.1| electron transfer flavoproteinalpha-subunit	COG2025 Electron transfer flavoprotein, alpha subunit	C
gi|392377822|ref|YP_004984981.1| putative electron transferflavoprotein-ubiquinone oxidoreductase	COG0644 Dehydrogenases (flavoproteins)	C
gi|392377832|ref|YP_004984991.1| putative xanthinedehydrogenase, FAD binding subunit	COG1319 Aerobic-type carbon monoxide dehydrogenase, middle subunit CoxM/CutM homologs	C
gi|392377833|ref|YP_004984992.1| putative iron-sulfur-bindingprotein, subunit of an oxidoreductase like aldehyde oxidase or	COG2080 Aerobic-type carbon monoxide dehydrogenase, small subunit CoxS/CutS homologs	C
gi|392377838|ref|YP_004984997.1| putative carnitinedehydratase/acyl-CoA transferases-related (COG1804)	COG1804 Predicted acyl-CoA transferases/carnitine dehydratase	C
gi|392378025|ref|YP_004985184.1| NADP-dependent fatty aldehydedehydrogenase	COG1012 NAD-dependent aldehyde dehydrogenases	C
gi|392378078|ref|YP_004985237.1| formate dehydrogenaseformation protein, subunit FdhD	COG1526 Uncharacterized protein required for formate dehydrogenase activity	C
gi|392378349|ref|YP_004985509.1| putative L-carnitinedehydrogenase	COG1804 Predicted acyl-CoA transferases/carnitine dehydratase	C
gi|392378527|ref|YP_004985687.1| putative xanthinedehydrogenase, FAD binding subunit	COG1319 Aerobic-type carbon monoxide dehydrogenase, middle subunit CoxM/CutM homologs	C
gi|392378528|ref|YP_004985688.1| putative xanthinedehydrogenase YagT-like,iron-sulfur binding subunit	COG2080 Aerobic-type carbon monoxide dehydrogenase, small subunit CoxS/CutS homologs	C
gi|392378665|ref|YP_004985825.1| Sodium:dicarboxylate symporter	COG1301 Na+/H+-dicarboxylate symporters	C
gi|392378673|ref|YP_004985833.1| formate acetyltransferase	COG1882 Pyruvate-formate lyase	C
gi|392379000|ref|YP_004986159.1| pyruvate dehydrogenase E1component subunit beta, mitochondrial	COG0022 Pyruvate/2-oxoglutarate dehydrogenase complex, dehydrogenase (E1) component, eukaryotic type, beta subunit	C
gi|392379001|ref|YP_004986160.1| pyruvate dehydrogenase E1component, alpha subunit (fragment)	COG1071 Pyruvate/2-oxoglutarate dehydrogenase complex, dehydrogenase (E1) component, eukaryotic type, alpha subunit	C
gi|392379002|ref|YP_004986161.1| protein of unknown function	COG1071 Pyruvate/2-oxoglutarate dehydrogenase complex, dehydrogenase (E1) component, eukaryotic type, alpha subunit	C
gi|392379048|ref|YP_004986207.1| putative D-lactatedehydrogenase (fragment)	COG0277 FAD/FMN-containing dehydrogenases	C
gi|392379079|ref|YP_004986238.1| aldehyde dehydrogenase family2 member B4,mitochondrial	COG1012 NAD-dependent aldehyde dehydrogenases	C
gi|392379122|ref|YP_004986281.1| conserved exported protein ofunknown function	COG3488 Predicted thiol oxidoreductase	C
gi|392379128|ref|YP_004986287.1| putative D-lactatedehydrogenase	COG0277 FAD/FMN-containing dehydrogenases	C
gi|392379230|ref|YP_004986389.1| putative xanthinedehydrogenase (YagS-like), FAD binding subunit	COG1319 Aerobic-type carbon monoxide dehydrogenase, middle subunit CoxM/CutM homologs	C
gi|392379231|ref|YP_004986390.1| putative oxidoreductase,2Fe-2S subunit	COG2080 Aerobic-type carbon monoxide dehydrogenase, small subunit CoxS/CutS homologs	C
gi|392379267|ref|YP_004986426.1| putative Formyl-CoAtransferase	COG1804 Predicted acyl-CoA transferases/carnitine dehydratase	C
gi|392379369|ref|YP_004986528.1| C4-dicarboxylate transportprotein	COG1301 Na+/H+-dicarboxylate symporters	C
gi|392379371|ref|YP_004986530.1| putative carnitinedehydratase/acyl-CoA transferases-related (COG1804)	COG1804 Predicted acyl-CoA transferases/carnitine dehydratase	C
gi|392379398|ref|YP_004986557.1| cytochrome C	COG3474 Cytochrome c2	C
gi|392379474|ref|YP_004986633.1| NAD-dependent aldehydedehydrogenase	COG1012 NAD-dependent aldehyde dehydrogenases	C
gi|392379609|ref|YP_004986768.1| putative L-carnitinedehydrogenase	COG1804 Predicted acyl-CoA transferases/carnitine dehydratase	C
gi|392379610|ref|YP_004986769.1| aldehyde dehydrogenase;NAD-linked	COG1012 NAD-dependent aldehyde dehydrogenases	C
gi|392379729|ref|YP_004986887.1| carbon-monoxide dehydrogenasesmall subunit	COG2080 Aerobic-type carbon monoxide dehydrogenase, small subunit CoxS/CutS homologs	C
gi|392379734|ref|YP_004986892.1| electron transfer flavoproteinalpha-subunit	COG2025 Electron transfer flavoprotein, alpha subunit	C
gi|392379735|ref|YP_004986893.1| electron transfer flavoproteinbeta-subunit	COG2086 Electron transfer flavoprotein, beta subunit	C
gi|392379736|ref|YP_004986894.1| putative D-lactatedehydrogenase	COG0277 FAD/FMN-containing dehydrogenases	C
gi|392379737|ref|YP_004986895.1| aldehyde dehydrogenase;NAD-linked	COG1012 NAD-dependent aldehyde dehydrogenases	C
gi|392379798|ref|YP_004986956.1| isoquinoline 1-oxidoreductasesubunit alpha	COG2080 Aerobic-type carbon monoxide dehydrogenase, small subunit CoxS/CutS homologs	C
gi|392379838|ref|YP_004986996.1| pyruvate formate lyase 1	COG1882 Pyruvate-formate lyase	C
gi|392379991|ref|YP_004987149.1| nitrogen fixation protein FixG(homologous to rdxB), with 4Fe-4S ferredoxin, iron-sulfur binding	COG0348 Polyferredoxin	C
gi|392380002|ref|YP_004987160.1| 4Fe-4S ferredoxin, iron-sulfurbinding domain (FixG-like)	COG0348 Polyferredoxin	C
gi|392380022|ref|YP_004987180.1| aldehyde dehydrogenase	COG1012 NAD-dependent aldehyde dehydrogenases	C
gi|392380067|ref|YP_004987225.1| 2-ketoglutarate semialdehydedehydrogenase	COG1012 NAD-dependent aldehyde dehydrogenases	C
gi|392380268|ref|YP_004987426.1| periplasmic nitrate reductase,c-type cytochrome subunit	COG3005 Nitrate/TMAO reductases, membrane-bound tetraheme cytochrome c subunit	C
gi|392380269|ref|YP_004987427.1| periplasmic nitrate reductase,small subunit	COG3043 Nitrate reductase cytochrome c-type subunit	C
gi|392380270|ref|YP_004987428.1| periplasmic nitrate reductase,large subunit	COG0243 Anaerobic dehydrogenases, typically selenocysteine-containing	C
gi|392380341|ref|YP_004987499.1| phosphate acetyltransferase	COG0280 Phosphotransacetylase	C
gi|392383675|ref|YP_005032871.1| putative electron transferflavoprotein-ubiquinone oxidoreductase	COG0644 Dehydrogenases (flavoproteins)	C
gi|392383684|ref|YP_005032880.1| aldehyde dehydrogenase family2 member B7,mitochondrial	COG1012 NAD-dependent aldehyde dehydrogenases	C
gi|392383862|ref|YP_005033058.1| putative periplasmic nitratereductase NapE (fragment)	COG4459 Periplasmic nitrate reductase system, NapE component	C
gi|392383865|ref|YP_005033061.1| periplasmic nitrate reductase,large subunit	COG0243 Anaerobic dehydrogenases, typically selenocysteine-containing	C
gi|392383866|ref|YP_005033062.1| periplasmic nitrate reductase,small subunit	COG3043 Nitrate reductase cytochrome c-type subunit	C
gi|392383867|ref|YP_005033063.1| periplasmic nitrate reductase,c-type cytochrome subunit	COG3005 Nitrate/TMAO reductases, membrane-bound tetraheme cytochrome c subunit	C
gi|392384240|ref|YP_005033436.1| putative enzyme	COG1804 Predicted acyl-CoA transferases/carnitine dehydratase	C
gi|392384402|ref|YP_005033598.1| pyruvate dehydrogenase E1component, beta subunit (fragment)	COG0022 Pyruvate/2-oxoglutarate dehydrogenase complex, dehydrogenase (E1) component, eukaryotic type, beta subunit	C
gi|392384481|ref|YP_005033677.1| cytochrome C	COG3474 Cytochrome c2	C
gi|392377463|ref|YP_004984622.1| 2-oxo/hydroxy acid reductase	COG1052 Lactate dehydrogenase and related dehydrogenases	CHR
gi|392377575|ref|YP_004984734.1| 2-oxo/hydroxy acid reductase(fragment)	COG1052 Lactate dehydrogenase and related dehydrogenases	CHR
gi|392378630|ref|YP_004985790.1| putative dehydrogenase,NAD(P)-binding domain and GroES-like domain	COG0604 NADPH:quinone reductase and related Zn-dependent oxidoreductases	CR
gi|392378950|ref|YP_004986109.1| putative dehydrogenase,NAD(P)-binding domain and GroES-like domain	COG0604 NADPH:quinone reductase and related Zn-dependent oxidoreductases	CR
gi|392378096|ref|YP_004985255.1| chromosome partitioningprotein	COG1192 ATPases involved in chromosome partitioning	D
gi|392378406|ref|YP_004985566.1| cell division ATP-bindingprotein	COG2884 Predicted ATPase involved in cell division	D
gi|392379675|ref|YP_004986834.1| chromosome partitioningprotein	COG1192 ATPases involved in chromosome partitioning	D
gi|392380355|ref|YP_004987513.1| putative chromosomepartitioning ATPase	COG1192 ATPases involved in chromosome partitioning	D
gi|392380458|ref|YP_004987615.1| chromosome partitioningprotein	COG1192 ATPases involved in chromosome partitioning	D
gi|392383969|ref|YP_005033165.1| putative ATPase	COG1192 ATPases involved in chromosome partitioning	D
gi|392384437|ref|YP_005033633.1| chromosome partitioningprotein	COG1192 ATPases involved in chromosome partitioning	D
gi|392384621|ref|YP_005033816.1| putative ATPase	COG1192 ATPases involved in chromosome partitioning	D
gi|392377261|ref|YP_004984420.1| cysteine desulfurase	COG0520 Selenocysteine lyase	E
gi|392377419|ref|YP_004984578.1| putative spermidine/putrescineABC transporter,(ATP-binding protein)	COG3842 ABC-type spermidine/putrescine transport systems, ATPase components	E
gi|392377434|ref|YP_004984593.1| 3-isopropylmalate dehydratase,small subunit	COG0066 3-isopropylmalate dehydratase small subunit	E
gi|392377435|ref|YP_004984594.1| 3-isopropylmalate dehydratase,large subunit	COG0065 3-isopropylmalate dehydratase large subunit	E
gi|392377442|ref|YP_004984601.1| branched-chain amino acid ABCtransporter,ATP-binding component (LivF-like) (fragment)	COG0410 ABC-type branched-chain amino acid transport systems, ATPase component	E
gi|392377443|ref|YP_004984602.1| branched-chain amino acid ABCtransporter,ATP-binding component (LivG-like) (modular protein)	COG0411 ABC-type branched-chain amino acid transport systems, ATPase component	E
gi|392377445|ref|YP_004984604.1| putative branched-chain aminoacid ABC transporter, permease component	COG4177 ABC-type branched-chain amino acid transport system, permease component	E
gi|392377446|ref|YP_004984605.1| putative branched-chain aminoacid ABC transporter, permease component	COG0559 Branched-chain amino acid ABC-type transport system, permease components	E
gi|392377459|ref|YP_004984618.1| amino acid ABC transporter,permease component	COG0765 ABC-type amino acid transport system, permease component	E
gi|392377460|ref|YP_004984619.1| amino acid ABC transporter,permease component	COG0765 ABC-type amino acid transport system, permease component	E
gi|392377462|ref|YP_004984621.1| amino acid ABC transporter,ATP-binding component	COG1126 ABC-type polar amino acid transport system, ATPase component	E
gi|392377476|ref|YP_004984635.1| glycine betaine/choline ABCtransporter,ATP-binding component	COG1125 ABC-type proline/glycine betaine transport systems, ATPase components	E
gi|392377481|ref|YP_004984640.1| putative spermidine/putrescineABC transporter subunit; ATP-binding component	COG3842 ABC-type spermidine/putrescine transport systems, ATPase components	E
gi|392377678|ref|YP_004984837.1| putative branched-chain aminoacid ABC transporter, periplasmic component	COG0683 ABC-type branched-chain amino acid transport systems, periplasmic component	E
gi|392377679|ref|YP_004984838.1| putative branched-chain aminoacid transport system ATP-binding protein	COG0410 ABC-type branched-chain amino acid transport systems, ATPase component	E
gi|392377680|ref|YP_004984839.1| putative branched-chain aminoacid transport system ATP-binding protein	COG0411 ABC-type branched-chain amino acid transport systems, ATPase component	E
gi|392377710|ref|YP_004984869.1| putative branched-chain aminoacid ABC transporter, ATP-binding component (livG-like)	COG0411 ABC-type branched-chain amino acid transport systems, ATPase component	E
gi|392377711|ref|YP_004984870.1| putative branched-chain aminoacid ABC transporter, permease component (livM-like)	COG4177 ABC-type branched-chain amino acid transport system, permease component	E
gi|392378002|ref|YP_004985161.1| glutamine ABC transporter;ATP-binding component	COG1126 ABC-type polar amino acid transport system, ATPase component	E
gi|392378003|ref|YP_004985162.1| glutamine ABC transporter;permease component	COG0765 ABC-type amino acid transport system, permease component	E
gi|392378004|ref|YP_004985163.1| glutamine ABC transporter;permease component	COG0765 ABC-type amino acid transport system, permease component	E
gi|392378342|ref|YP_004985502.1| putative ABC transpoter(permease component)	COG1177 ABC-type spermidine/putrescine transport system, permease component II	E
gi|392378373|ref|YP_004985533.1| putative branched-chain aminoacid ABC transporter, ATP-binding component (livF-like)	COG0410 ABC-type branched-chain amino acid transport systems, ATPase component	E
gi|392378633|ref|YP_004985793.1| high-affinity branched-chainamino acid ABC transporter (ATP-binding protein)	COG0410 ABC-type branched-chain amino acid transport systems, ATPase component	E
gi|392378634|ref|YP_004985794.1| ABC transporter ATP-bindingprotein	COG0411 ABC-type branched-chain amino acid transport systems, ATPase component	E
gi|392378635|ref|YP_004985795.1| putative ABC transporterpermiase component	COG4177 ABC-type branched-chain amino acid transport system, permease component	E
gi|392378636|ref|YP_004985796.1| putative Branched-chain aminoacid ABC transporter (permease protein); livH-like protein	COG0559 Branched-chain amino acid ABC-type transport system, permease components	E
gi|392378643|ref|YP_004985803.1| gamma-glutamyltransferase	COG0405 Gamma-glutamyltransferase	E
gi|392378796|ref|YP_004985956.1| dipeptide ABC transporter;periplasmic-binding component	COG0747 ABC-type dipeptide transport system, periplasmic component	E
gi|392378800|ref|YP_004985960.1| dipeptide ABC transporter,ATP-binding component	COG4608 ABC-type oligopeptide transport system, ATPase component	E
gi|392378942|ref|YP_004986101.1| oligopeptide transport protein(ABC superfamily,ATP-binding protein)	COG4608 ABC-type oligopeptide transport system, ATPase component	E
gi|392378954|ref|YP_004986113.1| conserved exported protein ofunknown function	COG1176 ABC-type spermidine/putrescine transport system, permease component I	E
gi|392378957|ref|YP_004986116.1| putative Spermidine/putrescineABC transporter (ATP binding protein)	COG3842 ABC-type spermidine/putrescine transport systems, ATPase components	E
gi|392378982|ref|YP_004986141.1| glutamine ABC transporter;ATP-binding component	COG1126 ABC-type polar amino acid transport system, ATPase component	E
gi|392378983|ref|YP_004986142.1| ABC transporter permeaseprotein	COG0765 ABC-type amino acid transport system, permease component	E
gi|392378984|ref|YP_004986143.1| putative transporter subunit:permease component of ABC superfamily transporter	COG0765 ABC-type amino acid transport system, permease component	E
gi|392379007|ref|YP_004986166.1| high-affinity branched-chainamino acid ABC transporter (ATP-binding protein)	COG0410 ABC-type branched-chain amino acid transport systems, ATPase component	E
gi|392379019|ref|YP_004986178.1| high-affinity branched-chainamino acid transport protein (ABC superfamily, ATP-binding)	COG0410 ABC-type branched-chain amino acid transport systems, ATPase component	E
gi|392379045|ref|YP_004986204.1| binding-protein-dependenttransport systems inner membrane component	COG1176 ABC-type spermidine/putrescine transport system, permease component I	E
gi|392379046|ref|YP_004986205.1| spermidine/putrescine importATP-binding protein potA	COG3842 ABC-type spermidine/putrescine transport systems, ATPase components	E
gi|392379047|ref|YP_004986206.1| extracellular solute-bindingprotein family 1	COG0687 Spermidine/putrescine-binding periplasmic protein	E
gi|392379078|ref|YP_004986237.1| putative ABC transporter,substrate binding protein; possible branched chain amino acid binding	COG0683 ABC-type branched-chain amino acid transport systems, periplasmic component	E
gi|392379104|ref|YP_004986263.1| putative branched-chain aminoacid ABC transporter, ATP-binding protein	COG0411 ABC-type branched-chain amino acid transport systems, ATPase component	E
gi|392379105|ref|YP_004986264.1| putative Branched-chain aminoacid ABC transporter, ATP-binding protein	COG0410 ABC-type branched-chain amino acid transport systems, ATPase component	E
gi|392379119|ref|YP_004986278.1| putative ABC branched-chainamino transporter,periplasmic binding protein	COG0683 ABC-type branched-chain amino acid transport systems, periplasmic component	E
gi|392379133|ref|YP_004986292.1| putative amino acid transportprotein (ABC superfamily, membrane)	COG0765 ABC-type amino acid transport system, permease component	E
gi|392379134|ref|YP_004986293.1| putative amino acid transportprotein,ATP-binding protein	COG1126 ABC-type polar amino acid transport system, ATPase component	E
gi|392379137|ref|YP_004986296.1| ABC transporter; ATP-bindingcomponent	COG3842 ABC-type spermidine/putrescine transport systems, ATPase components	E
gi|392379140|ref|YP_004986299.1| ABC transporter; permeasecomponent (fragment)	COG1177 ABC-type spermidine/putrescine transport system, permease component II	E
gi|392379304|ref|YP_004986463.1| 3-isopropylmalate dehydratasesmall subunit (Isopropylmalate isomerase) (Alpha-IPM isomerase) (IPMI)	COG0066 3-isopropylmalate dehydratase small subunit	E
gi|392379305|ref|YP_004986464.1| 3-isopropylmalate dehydrataselarge subunit 2 (Isopropylmalate isomerase 2) (Alpha-IPM isomerase 2)	COG0065 3-isopropylmalate dehydratase large subunit	E
gi|392379309|ref|YP_004986468.1| putative ABCspermidine/putrescine transporter permease protein	COG1177 ABC-type spermidine/putrescine transport system, permease component II	E
gi|392379311|ref|YP_004986470.1| putrescine transport protein(ABC superfamily,atp_bind)	COG3842 ABC-type spermidine/putrescine transport systems, ATPase components	E
gi|392379473|ref|YP_004986632.1| ABC transporter, ATP-bindingprotein; putative branched-chain amino acid transport protein	COG0410 ABC-type branched-chain amino acid transport systems, ATPase component	E
gi|392379612|ref|YP_004986771.1| putative ABC branched-chainamino transporter,periplasmic binding protein	COG0683 ABC-type branched-chain amino acid transport systems, periplasmic component	E
gi|392379616|ref|YP_004986775.1| putative branched-chain aminoacid transport system ATP-binding protein	COG0411 ABC-type branched-chain amino acid transport systems, ATPase component	E
gi|392379617|ref|YP_004986776.1| putative branched-chain aminoacid transport system ATP-binding protein	COG0410 ABC-type branched-chain amino acid transport systems, ATPase component	E
gi|392379618|ref|YP_004986777.1| protein of unknown function,partial	COG0559 Branched-chain amino acid ABC-type transport system, permease components	E
gi|392379677|ref|YP_004986836.1| periplasmic dipeptidetransport protein precursor (Dipeptide-binding protein) (DBP) (ABC	COG0747 ABC-type dipeptide transport system, periplasmic component	E
gi|392379710|ref|YP_004986869.1| putative amino acid transportprotein (ABC superfamily, membrane) (fragment)	COG0765 ABC-type amino acid transport system, permease component	E
gi|392379711|ref|YP_004986870.1| putative amino acid transportprotein,ATP-binding protein	COG1126 ABC-type polar amino acid transport system, ATPase component	E
gi|392379721|ref|YP_004986879.1| gamma-glutamyltransferase(fragment)	COG0405 Gamma-glutamyltransferase	E
gi|392379723|ref|YP_004986881.1| putative branched-chain aminoacid ABC transporter, permease protein	COG0559 Branched-chain amino acid ABC-type transport system, permease components	E
gi|392379724|ref|YP_004986882.1| putative branched-chain aminoacid ABC transporter (permease protein)	COG4177 ABC-type branched-chain amino acid transport system, permease component	E
gi|392379725|ref|YP_004986883.1| High-affinity branched-chainamino acid transport protein (ABC superfamily, ATP-binding)	COG0411 ABC-type branched-chain amino acid transport systems, ATPase component	E
gi|392379726|ref|YP_004986884.1| high-affinity branched-chainamino acid transport protein (ABC superfamily, ATP-binding)	COG0410 ABC-type branched-chain amino acid transport systems, ATPase component	E
gi|392379885|ref|YP_004987043.1| putativesperimidine/putrescine transport protein (ABC superfamily, atp_bind)	COG3842 ABC-type spermidine/putrescine transport systems, ATPase components	E
gi|392379888|ref|YP_004987046.1| acetylornithine deacetylase	COG0624 Acetylornithine deacetylase/Succinyl-diaminopimelate desuccinylase and related deacylases	E
gi|392379971|ref|YP_004987129.1| putativesperimidine/putrescine transport protein (ABC superfamily, atp_bind)	COG3842 ABC-type spermidine/putrescine transport systems, ATPase components	E
gi|392379974|ref|YP_004987132.1| serine acetyltransferase	COG1045 Serine acetyltransferase	E
gi|392380026|ref|YP_004987184.1| acetylornithine deacetylase	COG0624 Acetylornithine deacetylase/Succinyl-diaminopimelate desuccinylase and related deacylases	E
gi|392380182|ref|YP_004987340.1| conserved exported protein ofunknown function	COG0065 3-isopropylmalate dehydratase large subunit	E
gi|392380305|ref|YP_004987463.1| ABC branched chain amino acidfamily transporter, inner membrane subunit	COG0559 Branched-chain amino acid ABC-type transport system, permease components	E
gi|392380306|ref|YP_004987464.1| ABC branched chain amino acidfamily transporter, inner membrane subunit	COG4177 ABC-type branched-chain amino acid transport system, permease component	E
gi|392380325|ref|YP_004987483.1| putative FAD dependentoxidoreductase	COG0665 Glycine/D-amino acid oxidases (deaminating)	E
gi|392380328|ref|YP_004987486.1| branched-chain amino acids ABCtransporter; ATP-binding component	COG0410 ABC-type branched-chain amino acid transport systems, ATPase component	E
gi|392380329|ref|YP_004987487.1| branched chain amino acids ABCtransporter; ATP-binding component	COG0411 ABC-type branched-chain amino acid transport systems, ATPase component	E
gi|392380330|ref|YP_004987488.1| branched-chain amino acids ABCtransporter; permease component	COG4177 ABC-type branched-chain amino acid transport system, permease component	E
gi|392380332|ref|YP_004987490.1| branched-chain amino acids ABCtransporter; periplasmic substrate-binding component	COG0683 ABC-type branched-chain amino acid transport systems, periplasmic component	E
gi|392383686|ref|YP_005032882.1| branched-chain amino acid ABCtransporter,ATP-binding component	COG0410 ABC-type branched-chain amino acid transport systems, ATPase component	E
gi|392383691|ref|YP_005032887.1| branched-chain amino acid ABCtransporter,ATP-binding component	COG0411 ABC-type branched-chain amino acid transport systems, ATPase component	E
gi|392383794|ref|YP_005032990.1| ABC transporter ; ATP-bindingcomponent	COG3842 ABC-type spermidine/putrescine transport systems, ATPase components	E
gi|392383954|ref|YP_005033150.1| putative amino acid transportprotein,ATP-binding protein	COG1126 ABC-type polar amino acid transport system, ATPase component	E
gi|392384050|ref|YP_005033246.1| oligopeptide transport protein(ABC superfamily,ATP-binding protein)	COG4608 ABC-type oligopeptide transport system, ATPase component	E
gi|392384087|ref|YP_005033283.1| binding-protein-dependenttransport systems inner membrane component	COG1176 ABC-type spermidine/putrescine transport system, permease component I	E
gi|392384088|ref|YP_005033284.1| putative spermidine/putrescineABC transporter,(ATP-binding protein)	COG3842 ABC-type spermidine/putrescine transport systems, ATPase components	E
gi|392384089|ref|YP_005033285.1| putative Spermidine/putrescineABC transpoter (substrate binding protein)	COG0687 Spermidine/putrescine-binding periplasmic protein	E
gi|392384385|ref|YP_005033581.1| putative ABC transporter(ATP-binding protein)	COG3842 ABC-type spermidine/putrescine transport systems, ATPase components	E
gi|392384391|ref|YP_005033587.1| protein of unknown function	COG0436 Aspartate/tyrosine/aromatic aminotransferase	E
gi|392384395|ref|YP_005033591.1| serine acetyltransferase	COG1045 Serine acetyltransferase	E
gi|392384417|ref|YP_005033613.1| putative lipopolysaccharidetransport protein B: ATP-binding component of ABC superfamily	COG0411 ABC-type branched-chain amino acid transport systems, ATPase component	E
gi|392384418|ref|YP_005033614.1| putative Branched-chain aminoacid ABC transporter (ATP binding protein); livF-like protein	COG0410 ABC-type branched-chain amino acid transport systems, ATPase component	E
gi|392384449|ref|YP_005033645.1| branched-chain amino acids ABCtransporter; ATP-binding component	COG0410 ABC-type branched-chain amino acid transport systems, ATPase component	E
gi|392384450|ref|YP_005033646.1| branched chain amino acids ABCtransporter; ATP-binding component	COG0411 ABC-type branched-chain amino acid transport systems, ATPase component	E
gi|392384451|ref|YP_005033647.1| high-affinity branched-chainamino acid ABC transporter (permease protein) (fragment)	COG4177 ABC-type branched-chain amino acid transport system, permease component	E
gi|392384452|ref|YP_005033648.1| extracellular ligand-bindingreceptor	COG0683 ABC-type branched-chain amino acid transport systems, periplasmic component	E
gi|392384454|ref|YP_005033650.1| putative FAD dependentoxidoreductase	COG0665 Glycine/D-amino acid oxidases (deaminating)	E
gi|392379044|ref|YP_004986203.1| dihydrodipicolinate synthase	COG0329 Dihydrodipicolinate synthase/N-acetylneuraminate lyase	EM
gi|392379131|ref|YP_004986290.1| dihydrodipicolinate synthase(DapA)	COG0329 Dihydrodipicolinate synthase/N-acetylneuraminate lyase	EM
gi|392378797|ref|YP_004985957.1| dipeptide ABC transporter,permease component	COG0601 ABC-type dipeptide/oligopeptide/nickel transport systems, permease components	EP
gi|392378798|ref|YP_004985958.1| dipeptide ABC transporter,permease component	COG1173 ABC-type dipeptide/oligopeptide/nickel transport systems, permease components	EP
gi|392378799|ref|YP_004985959.1| dipeptide ABC transporter,ATP-binding component	COG0444 ABC-type dipeptide/oligopeptide/nickel transport system, ATPase component	EP
gi|392378943|ref|YP_004986102.1| dipeptide ABC transporter,ATP-binding component	COG0444 ABC-type dipeptide/oligopeptide/nickel transport system, ATPase component	EP
gi|392378944|ref|YP_004986103.1| dipeptide transport systempermease protein dppC (ABC transporter)	COG1173 ABC-type dipeptide/oligopeptide/nickel transport systems, permease components	EP
gi|392379055|ref|YP_004986214.1| putative oligopeptide ABCtransporter (permease protein)	COG0601 ABC-type dipeptide/oligopeptide/nickel transport systems, permease components	EP
gi|392379056|ref|YP_004986215.1| putative oligopeptide ABCtransporter (permease protein)	COG1173 ABC-type dipeptide/oligopeptide/nickel transport systems, permease components	EP
gi|392379892|ref|YP_004987050.1| dipeptide transport systempermease protein dppC (ABC transporter)	COG1173 ABC-type dipeptide/oligopeptide/nickel transport systems, permease components	EP
gi|392380024|ref|YP_004987182.1| putative oligopeptide ABCtransporter (permease protein)	COG0601 ABC-type dipeptide/oligopeptide/nickel transport systems, permease components	EP
gi|392380025|ref|YP_004987183.1| putative oligopeptide ABCtransporter (permease protein)	COG1173 ABC-type dipeptide/oligopeptide/nickel transport systems, permease components	EP
gi|392383842|ref|YP_005033038.1| dipeptide ABC transporter,permease component	COG0601 ABC-type dipeptide/oligopeptide/nickel transport systems, permease components	EP
gi|392383843|ref|YP_005033039.1| dipeptide ABC transporter,permease component	COG1173 ABC-type dipeptide/oligopeptide/nickel transport systems, permease components	EP
gi|392384047|ref|YP_005033243.1| dipeptide transport systempermease protein dppB (ABC transporter)	COG0601 ABC-type dipeptide/oligopeptide/nickel transport systems, permease components	EP
gi|392384048|ref|YP_005033244.1| putative ABC transporterpermease protein	COG1173 ABC-type dipeptide/oligopeptide/nickel transport systems, permease components	EP
gi|392384375|ref|YP_005033571.1| putative dipeptide transportsystem permease protein	COG0601 ABC-type dipeptide/oligopeptide/nickel transport systems, permease components	EP
gi|392384376|ref|YP_005033572.1| putative dipeptide transportsystem permease protein	COG1173 ABC-type dipeptide/oligopeptide/nickel transport systems, permease components	EP
gi|392384389|ref|YP_005033585.1| N-methylhydantoinase A(Hydantoin utilization protein A)	COG0145 N-methylhydantoinase A/acetone carboxylase, beta subunit	EQ
gi|392378009|ref|YP_004985168.1| NAD(P)-dependent formaldehydedehydrogenase	COG1063 Threonine dehydrogenase and related Zn-dependent dehydrogenases	ER
gi|392378626|ref|YP_004985786.1| NAD(P)-dependent formaldehydedehydrogenase	COG1063 Threonine dehydrogenase and related Zn-dependent dehydrogenases	ER
gi|392377461|ref|YP_004984620.1| amino acid ABC transporter,periplasmic solute-binding component	COG0834 ABC-type amino acid transport/signal transduction systems, periplasmic component/domain	ET
gi|392378005|ref|YP_004985164.1| glutamine ABC transporter;substrate-binding component	COG0834 ABC-type amino acid transport/signal transduction systems, periplasmic component/domain	ET
gi|392378981|ref|YP_004986140.1| ABC transportersubstrate-binding protein	COG0834 ABC-type amino acid transport/signal transduction systems, periplasmic component/domain	ET
gi|392380442|ref|YP_004987599.1| molybdenum storage proteinbeta subunit (Mo storage protein beta subunit) (MoSto beta subunit)	COG0528 Uridylate kinase	F
gi|392377480|ref|YP_004984639.1| putative transcriptionalregulator, GntR-family	COG0406 Fructose-2,6-bisphosphatase	G
gi|392377510|ref|YP_004984669.1| TRAP dicarboxylate transportsystem, periplasmic component (DctP-like)	COG1638 TRAP-type C4-dicarboxylate transport system, periplasmic component	G
gi|392377511|ref|YP_004984670.1| TRAP dicarboxylatetransporter, large permease component (DctM-like)	COG1593 TRAP-type C4-dicarboxylate transport system, large permease component	G
gi|392377567|ref|YP_004984726.1| altronate oxidoreductase	COG0246 Mannitol-1-phosphate/altronate dehydrogenases	G
gi|392377651|ref|YP_004984810.1| ATP-binding protein, ABC-typeiron transporter (fragment)	COG3839 ABC-type sugar transport systems, ATPase components	G
gi|392377727|ref|YP_004984886.1| beta-glucosidase A	COG2723 Beta-glucosidase/6-phospho-beta-glucosidase/beta-galactosidase	G
gi|392378029|ref|YP_004985188.1| putative sugar ABC transporter(ATP-binding protein), with TOBE domain (C-terminal)	COG3839 ABC-type sugar transport systems, ATPase components	G
gi|392378287|ref|YP_004985447.1| endoglucanase	COG2730 Endoglucanase	G
gi|392378719|ref|YP_004985879.1| pyruvate kinase	COG0469 Pyruvate kinase	G
gi|392378973|ref|YP_004986132.1| Citrate lyase	COG2301 Citrate lyase beta subunit	G
gi|392379030|ref|YP_004986189.1| TRAP dicarboxylatetransporter, large permease component (DctM-like)	COG1593 TRAP-type C4-dicarboxylate transport system, large permease component	G
gi|392379033|ref|YP_004986192.1| transporter	COG1638 TRAP-type C4-dicarboxylate transport system, periplasmic component	G
gi|392379151|ref|YP_004986310.1| putative TRAP-typeC4-dicarboxylate transport system, large permease component	COG1593 TRAP-type C4-dicarboxylate transport system, large permease component	G
gi|392379299|ref|YP_004986458.1| putative isocitratelyase-family protein,putative carboxyvinyl-carboxyphosphonate	COG2513 PEP phosphonomutase and related enzymes	G
gi|392379306|ref|YP_004986465.1| putativecarboxyvinyl-carboxyphosphonate phosphorylmutase	COG2513 PEP phosphonomutase and related enzymes	G
gi|392379338|ref|YP_004986497.1| ABC transporter ATP-bindingprotein	COG3839 ABC-type sugar transport systems, ATPase components	G
gi|392379339|ref|YP_004986498.1| putative sugar transportersubunit: permease component of ABC superfamily transporter	COG0395 ABC-type sugar transport system, permease component	G
gi|392379819|ref|YP_004986977.1| TRAP dicarboxylate transportsystem, large permease component (DctM-like)	COG1593 TRAP-type C4-dicarboxylate transport system, large permease component	G
gi|392379820|ref|YP_004986978.1| TRAP dicarboxylate transportsystem, small permease component (DctQ-like)	COG3090 TRAP-type C4-dicarboxylate transport system, small permease component	G
gi|392379821|ref|YP_004986979.1| TRAP dicarboxylate transportsystem, periplasmic component (DctP-like)	COG1638 TRAP-type C4-dicarboxylate transport system, periplasmic component	G
gi|392379828|ref|YP_004986986.1| pyruvate kinase	COG0469 Pyruvate kinase	G
gi|392379982|ref|YP_004987140.1| PTS system fructose-specificEIIBBC component [Includes: Fructose-specific phosphotransferase	COG1299 Phosphotransferase system, fructose-specific IIC component	G
gi|392379984|ref|YP_004987142.1| phosphotransferase systemenzyme I (Phosphoenolpyruvate-protein phosphotransferase) (major	COG1080 Phosphoenolpyruvate-protein kinase (PTS system EI component in bacteria)	G
gi|392379997|ref|YP_004987155.1| protein of unknown function	COG3386 Gluconolactonase	G
gi|392379998|ref|YP_004987156.1| regucalcin (fragment)	COG3386 Gluconolactonase	G
gi|392380078|ref|YP_004987236.1| altronate oxidoreductase	COG0246 Mannitol-1-phosphate/altronate dehydrogenases	G
gi|392380108|ref|YP_004987266.1| TRAP dicarboxylate transportsystem, periplasmic component (DctP-like)	COG1638 TRAP-type C4-dicarboxylate transport system, periplasmic component	G
gi|392380109|ref|YP_004987267.1| TRAP dicarboxylate transportsystem, small permease component (DctQ-like)	COG3090 TRAP-type C4-dicarboxylate transport system, small permease component	G
gi|392380147|ref|YP_004987305.1| Citrate lyase	COG2301 Citrate lyase beta subunit	G
gi|392380213|ref|YP_004987371.1| endoglucanase	COG2730 Endoglucanase	G
gi|392380316|ref|YP_004987474.1| fructose phosphotransferasesystem, IIB/IIC components	COG1299 Phosphotransferase system, fructose-specific IIC component	G
gi|392384156|ref|YP_005033352.1| putative isocitratelyase-family protein,putative carboxyvinyl-carboxyphosphonate	COG2513 PEP phosphonomutase and related enzymes	G
gi|392384247|ref|YP_005033443.1| putative ABC transporter (ATPbinding protein)	COG3839 ABC-type sugar transport systems, ATPase components	G
gi|392384408|ref|YP_005033604.1| Citrate lyase	COG2301 Citrate lyase beta subunit	G
gi|392384441|ref|YP_005033637.1| putative ABC transporter(permease protein)	COG0395 ABC-type sugar transport system, permease component	G
gi|392384442|ref|YP_005033638.1| putative sugar ABC transporter(ATP-binding protein), with TOBE domain (C-terminal)	COG3839 ABC-type sugar transport systems, ATPase components	G
gi|392384505|ref|YP_005033701.1| putative ATP-binding proteinof sugar ABC transporter	COG3839 ABC-type sugar transport systems, ATPase components	G
gi|392384506|ref|YP_005033702.1| putative ATP-binding proteinof sugar ABC transporter	COG3839 ABC-type sugar transport systems, ATPase components	G
gi|392384537|ref|YP_005033733.1| beta-glucosidase A	COG2723 Beta-glucosidase/6-phospho-beta-glucosidase/beta-galactosidase	G
gi|392384547|ref|YP_005033743.1| beta-glucosidase A(cellobiase)	COG2723 Beta-glucosidase/6-phospho-beta-glucosidase/beta-galactosidase	G
gi|392384549|ref|YP_005033745.1| beta-glucosidase A(cellobiase)	COG2723 Beta-glucosidase/6-phospho-beta-glucosidase/beta-galactosidase	G
gi|392378945|ref|YP_004986104.1| ABC transporter permeaseprotein; putative dipeptide transport protein	COG0477 Permeases of the major facilitator superfamily	GEPR
gi|392377283|ref|YP_004984442.1| putative permease of thedrug/metabolite transporter superfamily	COG0697 Permeases of the drug/metabolite transporter (DMT) superfamily	GER
gi|392379825|ref|YP_004986983.1| putative permease of thedrug/metabolite transporter superfamily	COG0697 Permeases of the drug/metabolite transporter (DMT) superfamily	GER
gi|392377610|ref|YP_004984769.1| 4-hydroxy-L-threoninephosphate dehydrogenase	COG1995 Pyridoxal phosphate biosynthesis protein	H
gi|392377691|ref|YP_004984850.1| uroporphyrinogen-IIIC-methyltransferase	COG0007 Uroporphyrinogen-III methylase	H
gi|392378109|ref|YP_004985268.1| uroporphyrin-IIIC-methyltransferase	COG0007 Uroporphyrinogen-III methylase	H
gi|392378429|ref|YP_004985589.1| cytochrome c	COG0001 Glutamate-1-semialdehyde aminotransferase	H
gi|392379096|ref|YP_004986255.1|4-carboxy-4-hydroxy-2-oxoadipate aldolase	COG0684 Demethylmenaquinone methyltransferase	H
gi|392379263|ref|YP_004986422.1| 4-hydroxythreonine-4-phosphatedehydrogenase (4-(phosphohydroxy)-L-threonine dehydrogenase)	COG1995 Pyridoxal phosphate biosynthesis protein	H
gi|392380450|ref|YP_004987607.1|4-carboxy-4-hydroxy-2-oxoadipate aldolase	COG0684 Demethylmenaquinone methyltransferase	H
gi|392384372|ref|YP_005033568.1|4-carboxy-4-hydroxy-2-oxoadipate aldolase	COG0684 Demethylmenaquinone methyltransferase	H
gi|392384379|ref|YP_005033575.1| putative transferaseprotein-like protein	COG0684 Demethylmenaquinone methyltransferase	H
gi|392377749|ref|YP_004984908.1| 1-deoxy-D-xylulose 5-phosphatesynthase	COG1154 Deoxyxylulose-5-phosphate synthase	HI
gi|392378578|ref|YP_004985738.1| 1-deoxy-D-xylulose 5-phosphatesynthase	COG1154 Deoxyxylulose-5-phosphate synthase	HI
gi|392377732|ref|YP_004984891.1| 3-hydroxybutyryl-CoAdehydrogenase	COG1250 3-hydroxyacyl-CoA dehydrogenase	I
gi|392378463|ref|YP_004985623.1| acetyl-CoA acetyltransferasewith thiolase domain (Beta-ketothiolase)	COG0183 Acetyl-CoA acetyltransferase	I
gi|392378658|ref|YP_004985818.1| propionyl-CoA carboxylasealpha chain,biotin-carrying subunit	COG4770 Acetyl/propionyl-CoA carboxylase, alpha subunit	I
gi|392378660|ref|YP_004985820.1| adenosylcobalamin-dependentmethylmalonyl-CoA mutase large subunit (MCM-alpha)	COG1884 Methylmalonyl-CoA mutase, N-terminal domain/subunit	I
gi|392378745|ref|YP_004985905.1| putative3-oxoacyl-(acyl-carrier protein) synthase	COG0332 3-oxoacyl-[acyl-carrier-protein] synthase III	I
gi|392378760|ref|YP_004985920.1| putative3-oxoacyl-[acyl-carrier-protein] synthase III	COG0332 3-oxoacyl-[acyl-carrier-protein] synthase III	I
gi|392379011|ref|YP_004986170.1| putative thiolase	COG0183 Acetyl-CoA acetyltransferase	I
gi|392379077|ref|YP_004986236.1| putative 3-hydroxyisobutyratedehydrogenase	COG2084 3-hydroxyisobutyrate dehydrogenase and related beta-hydroxyacid dehydrogenases	I
gi|392379384|ref|YP_004986543.1| acetyl-CoA acetyltransferasewith thiolase domain	COG0183 Acetyl-CoA acetyltransferase	I
gi|392379611|ref|YP_004986770.1| putative hydroxyaciddehydrogenase/reductase; putative 3-hydroxyisobutyrate dehydrogenase	COG2084 3-hydroxyisobutyrate dehydrogenase and related beta-hydroxyacid dehydrogenases	I
gi|392379619|ref|YP_004986778.1| 3-hydroxybutyryl-CoAdehydrogenase	COG1250 3-hydroxyacyl-CoA dehydrogenase	I
gi|392379932|ref|YP_004987090.1| acetyl-CoA acetyltransferasewith thiolase domain (Acetoacetyl-CoA thiolase)	COG0183 Acetyl-CoA acetyltransferase	I
gi|392380144|ref|YP_004987302.1| isovaleryl-CoA dehydrogenase	COG1960 Acyl-CoA dehydrogenases	I
gi|392383677|ref|YP_005032873.1| acetyl/propionyl-CoAcarboxylase, alpha chain	COG4770 Acetyl/propionyl-CoA carboxylase, alpha subunit	I
gi|392383680|ref|YP_005032876.1| acyl-CoA dehydrogenase	COG1960 Acyl-CoA dehydrogenases	I
gi|392383681|ref|YP_005032877.1| acetyl-CoA acetyltransferasewith thiolase domain (fragment)	COG0183 Acetyl-CoA acetyltransferase	I
gi|392383683|ref|YP_005032879.1| acyl-CoA dehydrogenase	COG1960 Acyl-CoA dehydrogenases	I
gi|392383693|ref|YP_005032889.1| 3-hydroxyisobutyratedehydrogenase	COG2084 3-hydroxyisobutyrate dehydrogenase and related beta-hydroxyacid dehydrogenases	I
gi|392383694|ref|YP_005032890.1| acyl-CoA dehydrogenase	COG1960 Acyl-CoA dehydrogenases	I
gi|392384141|ref|YP_005033337.1| adenosylcobalamin-dependentmethylmalonyl-CoA mutase large subunit (MCM-alpha)	COG1884 Methylmalonyl-CoA mutase, N-terminal domain/subunit	I
gi|392384241|ref|YP_005033437.1| putative thiolase/acetyl-CoAacetyltransferase	COG0183 Acetyl-CoA acetyltransferase	I
gi|392379075|ref|YP_004986234.1| putativeO-succinylbenzoate--CoA ligase (menE)	COG0318 Acyl-CoA synthetases (AMP-forming)/AMP-acid ligases II	IQ
gi|392383696|ref|YP_005032892.1| putativeO-succinylbenzoate--CoA ligase (menE)	COG0318 Acyl-CoA synthetases (AMP-forming)/AMP-acid ligases II	IQ
gi|392377674|ref|YP_004984833.1| D-beta-hydroxybutyratedehydrogenase (BDH) (3-hydroxybutyrate dehydrogenase) (3-HBDH)	COG1028 Dehydrogenases with different specificities (related to short-chain alcohol dehydrogenases)	IQR
gi|392378600|ref|YP_004985760.1| dehydrogenase	COG1028 Dehydrogenases with different specificities (related to short-chain alcohol dehydrogenases)	IQR
gi|392379118|ref|YP_004986277.1| D-beta-hydroxybutyratedehydrogenase (BDH) (3-hydroxybutyrate dehydrogenase) (3-HBDH)	COG1028 Dehydrogenases with different specificities (related to short-chain alcohol dehydrogenases)	IQR
gi|392379257|ref|YP_004986416.1| short-chaindehydrogenase/reductase	COG1028 Dehydrogenases with different specificities (related to short-chain alcohol dehydrogenases)	IQR
gi|392379383|ref|YP_004986542.1| putative short-chaindehydrogenase/reductase SDR family protein	COG1028 Dehydrogenases with different specificities (related to short-chain alcohol dehydrogenases)	IQR
gi|392379795|ref|YP_004986953.1| putative short-chaindehydrogenases/reductases (SDR) family protein	COG1028 Dehydrogenases with different specificities (related to short-chain alcohol dehydrogenases)	IQR
gi|392379843|ref|YP_004987001.1| 2-deoxy-D-gluconate3-dehydrogenase	COG1028 Dehydrogenases with different specificities (related to short-chain alcohol dehydrogenases)	IQR
gi|392379933|ref|YP_004987091.1| acetoacetyl-coA reductase	COG1028 Dehydrogenases with different specificities (related to short-chain alcohol dehydrogenases)	IQR
gi|392380106|ref|YP_004987264.1| 2-deoxy-D-gluconate3-dehydrogenase	COG1028 Dehydrogenases with different specificities (related to short-chain alcohol dehydrogenases)	IQR
gi|392383772|ref|YP_005032968.1| putative Short-chain acylcarrier reductase	COG1028 Dehydrogenases with different specificities (related to short-chain alcohol dehydrogenases)	IQR
gi|392384244|ref|YP_005033440.1|3-oxoacyl-[acyl-carrier-protein] reductase	COG1028 Dehydrogenases with different specificities (related to short-chain alcohol dehydrogenases)	IQR
gi|392384431|ref|YP_005033627.1| acetoacetyl-coA reductase	COG1028 Dehydrogenases with different specificities (related to short-chain alcohol dehydrogenases)	IQR
gi|392384513|ref|YP_005033709.1| short-chaindehydrogenase/reductase	COG1028 Dehydrogenases with different specificities (related to short-chain alcohol dehydrogenases)	IQR
gi|392378980|ref|YP_004986139.1| conserved hypothetical protein	COG0251 Putative translation initiation inhibitor, yjgF family	J
gi|392379144|ref|YP_004986303.1| putative EndoribonucleaseL-PSP	COG0251 Putative translation initiation inhibitor, yjgF family	J
gi|392379146|ref|YP_004986305.1| putative endoribonucleaseL-PSP	COG0251 Putative translation initiation inhibitor, yjgF family	J
gi|392380176|ref|YP_004987334.1| putative Glu-tRNAamidotransferase (fragment)	COG0154 Asp-tRNAAsn/Glu-tRNAGln amidotransferase A subunit and related amidases	J
gi|392377205|ref|YP_004984364.1| putative TRAP-typemannitol/chloroaromatic compound transporter, periplasmic component	COG0583 Transcriptional regulator	K
gi|392377293|ref|YP_004984452.1| transcriptional regulator,MarR family	COG1846 Transcriptional regulators	K
gi|392377626|ref|YP_004984785.1| cold shock protein, DNAbinding	COG1278 Cold shock proteins	K
gi|392377645|ref|YP_004984804.1| putative transcriptionalregulator, LysR family	COG0583 Transcriptional regulator	K
gi|392378006|ref|YP_004985165.1| transcriptional regulator,GntR family	COG1802 Transcriptional regulators	K
gi|392378097|ref|YP_004985256.1| chromosome partitioningprotein	COG1475 Predicted transcriptional regulators	K
gi|392378100|ref|YP_004985259.1| putative transcriptionalregulatory protein,LysR family	COG0583 Transcriptional regulator	K
gi|392378270|ref|YP_004985429.1| transcriptional regulator	COG1846 Transcriptional regulators	K
gi|392378357|ref|YP_004985517.1| transcriptional regulator,LysR family	COG0583 Transcriptional regulator	K
gi|392378438|ref|YP_004985598.1| transcriptional Regulator,LysR family; putative Glycine cleavage system transcriptional	COG0583 Transcriptional regulator	K
gi|392378523|ref|YP_004985683.1| transcriptional regulator	COG1396 Predicted transcriptional regulators	K
gi|392378524|ref|YP_004985684.1| transcriptional regulator ofoxidative stress	COG0583 Transcriptional regulator	K
gi|392378539|ref|YP_004985699.1| transcriptional Regulator,LysR family	COG0583 Transcriptional regulator	K
gi|392378721|ref|YP_004985881.1| putative transcriptionalregulatory protein,LysR family	COG0583 Transcriptional regulator	K
gi|392378740|ref|YP_004985900.1| sigma H (sigma 32) factor ofRNA polymerase; transcription of heat shock and stress proteins	COG0568 DNA-directed RNA polymerase, sigma subunit (sigma70/sigma32)	K
gi|392378811|ref|YP_004985971.1| sigma H (sigma 32) factor ofRNA polymerase; transcription of heat shock and stress proteins	COG0568 DNA-directed RNA polymerase, sigma subunit (sigma70/sigma32)	K
gi|392378829|ref|YP_004985989.1| putative transcriptionalregulator, LysR family	COG0583 Transcriptional regulator	K
gi|392378989|ref|YP_004986148.1| putative TRAP-typeC4-dicarboxylate transport system, periplasmic component (dctP-like)	COG0583 Transcriptional regulator	K
gi|392379043|ref|YP_004986202.1| regulatory protein IclR	COG1414 Transcriptional regulator	K
gi|392379063|ref|YP_004986222.1| HTH-type transcriptionalregulator puuR (fragment)	COG1396 Predicted transcriptional regulators	K
gi|392379081|ref|YP_004986240.1| putative transcriptionalregulatory protein,GntR family	COG1802 Transcriptional regulators	K
gi|392379187|ref|YP_004986346.1| RNA polymerase ECF sigmafactor (sigma70)	COG1595 DNA-directed RNA polymerase specialized sigma subunit, sigma24 homolog	K
gi|392379195|ref|YP_004986354.1| putative transcriptionalregulatory protein,LysR family	COG0583 Transcriptional regulator	K
gi|392379236|ref|YP_004986395.1| putative transcriptionalregulatory protein,LysR family; putative OprD regulatory protein	COG0583 Transcriptional regulator	K
gi|392379250|ref|YP_004986409.1| putative transcriptionalregulator	COG1733 Predicted transcriptional regulators	K
gi|392379326|ref|YP_004986485.1| putative transcriptionalregulator, LysR family	COG0583 Transcriptional regulator	K
gi|392379387|ref|YP_004986546.1| putative transcriptionalregulator, LysR family	COG0583 Transcriptional regulator	K
gi|392379456|ref|YP_004986615.1| RNA polymerase ECF sigmafactor (sigma70) (fragment)	COG1595 DNA-directed RNA polymerase specialized sigma subunit, sigma24 homolog	K
gi|392379602|ref|YP_004986761.1| putative RNA polymerasesigma-70 factor, ECF subfamily	COG1595 DNA-directed RNA polymerase specialized sigma subunit, sigma24 homolog	K
gi|392379674|ref|YP_004986833.1| chromosome partitioningprotein	COG1475 Predicted transcriptional regulators	K
gi|392379761|ref|YP_004986919.1| transcriptional regulator,GntR Family	COG1802 Transcriptional regulators	K
gi|392379794|ref|YP_004986952.1| putative transcriptionalregulatory protein,LysR family	COG0583 Transcriptional regulator	K
gi|392379799|ref|YP_004986957.1| putative transcriptionalregulatory protein,LysR family; putative OprD regulatory protein	COG0583 Transcriptional regulator	K
gi|392379824|ref|YP_004986982.1| transcriptional regulator,GntR Family	COG1802 Transcriptional regulators	K
gi|392379832|ref|YP_004986990.1| putative transcriptionalregulator, TetR family	COG1309 Transcriptional regulator	K
gi|392379833|ref|YP_004986991.1| putative transcriptionalregulator, TetR family	COG1309 Transcriptional regulator	K
gi|392379845|ref|YP_004987003.1| putative transcriptionalregulator, GntR Family	COG1802 Transcriptional regulators	K
gi|392379973|ref|YP_004987131.1| transcriptional regulator	COG0583 Transcriptional regulator	K
gi|392380052|ref|YP_004987210.1| putative Cold-shockDNA-binding protein (fragment)	COG1278 Cold shock proteins	K
gi|392380092|ref|YP_004987250.1| transcriptional regulator ofoxidative stress	COG0583 Transcriptional regulator	K
gi|392380102|ref|YP_004987260.1| putative transcriptionalregulator, GntR Family	COG1802 Transcriptional regulators	K
gi|392380105|ref|YP_004987263.1| putative transcriptionalregulator, GntR Family	COG1802 Transcriptional regulators	K
gi|392380112|ref|YP_004987270.1| putative transcriptionalregulator, GntR Family	COG1802 Transcriptional regulators	K
gi|392380117|ref|YP_004987275.1| transcriptional regulator,LysR family	COG0583 Transcriptional regulator	K
gi|392380138|ref|YP_004987296.1| putative Transcriptionalregulator, GntR family	COG2188 Transcriptional regulators	K
gi|392380143|ref|YP_004987301.1| putative transcriptionalregulator, GntR family,with an UbiC transcription regulator-associated	COG2188 Transcriptional regulators	K
gi|392380154|ref|YP_004987312.1| RNA polymerase ECF sigmafactor (sigma70)	COG1595 DNA-directed RNA polymerase specialized sigma subunit, sigma24 homolog	K
gi|392380158|ref|YP_004987316.1| transcriptional Regulator,LysR family; putative Glycine cleavage system transcriptional	COG0583 Transcriptional regulator	K
gi|392380238|ref|YP_004987396.1| transcriptional regulator,GntR family	COG1802 Transcriptional regulators	K
gi|392380336|ref|YP_004987494.1| transcriptional regulator,AsnC/Lrp family	COG1522 Transcriptional regulators	K
gi|392380339|ref|YP_004987497.1| transcriptional regulator,IclR family	COG1414 Transcriptional regulator	K
gi|392380340|ref|YP_004987498.1| transcriptional regulator,IclR family	COG1414 Transcriptional regulator	K
gi|392380354|ref|YP_004987512.1| putativechromosome-partitioning ParB-like nuclease	COG1475 Predicted transcriptional regulators	K
gi|392380381|ref|YP_004987539.1| transcriptional Regulator,LysR family	COG0583 Transcriptional regulator	K
gi|392380457|ref|YP_004987614.1| chromosome partitioningprotein (modular protein)	COG1475 Predicted transcriptional regulators	K
gi|392383695|ref|YP_005032891.1| putative transcriptionalregulatory protein,GntR family	COG1802 Transcriptional regulators	K
gi|392383725|ref|YP_005032921.1| transcriptional regulator,GntR family	COG1802 Transcriptional regulators	K
gi|392383728|ref|YP_005032924.1| putative transcriptionalregulator (LysR family)	COG0583 Transcriptional regulator	K
gi|392383853|ref|YP_005033049.1| putative TRAP-typeC4-dicarboxylate transport system, periplasmic component (dctP-like)	COG0583 Transcriptional regulator	K
gi|392383962|ref|YP_005033158.1| transcriptional Regulator,LysR family; putative Glycine cleavage system transcriptional	COG0583 Transcriptional regulator	K
gi|392383968|ref|YP_005033164.1| chromosome partitioningprotein	COG1475 Predicted transcriptional regulators	K
gi|392383992|ref|YP_005033188.1| putative transcriptionalregulator, AsnC/Lrp family	COG1522 Transcriptional regulators	K
gi|392384006|ref|YP_005033202.1| putative transcriptionalregulatory protein, Ars family (modular protein)	COG0640 Predicted transcriptional regulators	K
gi|392384025|ref|YP_005033221.1| transcriptional regulator,AsnC/Lrp family	COG1522 Transcriptional regulators	K
gi|392384091|ref|YP_005033287.1| Pca regulon regulatory protein	COG1414 Transcriptional regulator	K
gi|392384127|ref|YP_005033323.1| putative transcriptionalregulatory protein,Ros/MucR family	COG4957 Predicted transcriptional regulator	K
gi|392384380|ref|YP_005033576.1| transcriptional Regulator, XREfamily with Cupin sensor domain (fragment)	COG1396 Predicted transcriptional regulators	K
gi|392384399|ref|YP_005033595.1| transcriptional regulator	COG1396 Predicted transcriptional regulators	K
gi|392384436|ref|YP_005033632.1| putativechromosome-partitioning protein parB	COG1475 Predicted transcriptional regulators	K
gi|392384550|ref|YP_005033746.1| putative transcriptionalregulatory protein,Ros/MucR family	COG4957 Predicted transcriptional regulator	K
gi|392384578|ref|YP_005033773.1| putative transcriptionalregulatory protein,Ros/MucR family (fragment)	COG4957 Predicted transcriptional regulator	K
gi|392384589|ref|YP_005033784.1| putative transcriptionalregulatory protein,LysR family; putative OprD regulatory protein	COG0583 Transcriptional regulator	K
gi|392384622|ref|YP_005033817.1| chromosome partitioningprotein (modular protein)	COG1475 Predicted transcriptional regulators	K
gi|392377697|ref|YP_004984856.1| transcriptional regulator,GntR family	COG1167 Transcriptional regulators containing a DNA-binding HTH domain and an aminotransferase domain (MocR family) and their eukaryotic orthologs	KE
gi|392379442|ref|YP_004986601.1| protein of unknown function	COG1167 Transcriptional regulators containing a DNA-binding HTH domain and an aminotransferase domain (MocR family) and their eukaryotic orthologs	KE
gi|392379625|ref|YP_004986784.1| putative histoneacetyltransferase (HAT) (fragment)	COG0454 Histone acetyltransferase HPA2 and related acetyltransferases	KR
gi|392378674|ref|YP_004985834.1| putative transcriptionalregulator	COG3829 Transcriptional regulator containing PAS, AAA-type ATPase, and DNA-binding domains	KT
gi|392379114|ref|YP_004986273.1| sigma-54 factor, interactionregion	COG3829 Transcriptional regulator containing PAS, AAA-type ATPase, and DNA-binding domains	KT
gi|392383767|ref|YP_005032963.1| response regulator PleD (withdiguanylate cyclase and response regulator receiver domains)	COG3437 Response regulator containing a CheY-like receiver domain and an HD-GYP domain	KT
gi|392383768|ref|YP_005032964.1| sensor protein	COG3437 Response regulator containing a CheY-like receiver domain and an HD-GYP domain	KT
gi|392377310|ref|YP_004984469.1| protein of unknown function	COG0582 Integrase	L
gi|392377892|ref|YP_004985051.1| DNA gyrase subunit B	COG0187 Type IIA topoisomerase (DNA gyrase/topo II, topoisomerase IV), B subunit	L
gi|392377895|ref|YP_004985054.1| transposase of ISAzba6, IS630family	COG3335 Transposase and inactivated derivatives	L
gi|392378391|ref|YP_004985551.1| transposase of ISAzba6, IS630family	COG3335 Transposase and inactivated derivatives	L
gi|392378585|ref|YP_004985745.1| putative integrase (fragment)	COG2801 Transposase and inactivated derivatives	L
gi|392378620|ref|YP_004985780.1| conserved protein of unknownfunction	COG3293 Transposase and inactivated derivatives	L
gi|392378621|ref|YP_004985781.1| transposase (fragment)	COG3039 Transposase and inactivated derivatives, IS5 family	L
gi|392378900|ref|YP_004986060.1| DNA topoisomerase IV, subunitB	COG0187 Type IIA topoisomerase (DNA gyrase/topo II, topoisomerase IV), B subunit	L
gi|392379199|ref|YP_004986358.1| DNA-invertase	COG1961 Site-specific recombinases, DNA invertase Pin homologs	L
gi|392379430|ref|YP_004986589.1| transposase (fragment)	COG3039 Transposase and inactivated derivatives, IS5 family	L
gi|392379445|ref|YP_004986604.1| transposase (fragment)	COG3039 Transposase and inactivated derivatives, IS5 family	L
gi|392379650|ref|YP_004986809.1| putative integrase	COG2801 Transposase and inactivated derivatives	L
gi|392379813|ref|YP_004986971.1| conserved protein of unknownfunction	COG3293 Transposase and inactivated derivatives	L
gi|392379814|ref|YP_004986972.1| transposase	COG3039 Transposase and inactivated derivatives, IS5 family	L
gi|392379817|ref|YP_004986975.1| conserved protein of unknownfunction, partial	COG3293 Transposase and inactivated derivatives	L
gi|392379859|ref|YP_004987017.1| putative DNA-invertase frombacteriophage	COG1961 Site-specific recombinases, DNA invertase Pin homologs	L
gi|392380300|ref|YP_004987458.1| transposase (fragment)	COG3328 Transposase and inactivated derivatives	L
gi|392380386|ref|YP_004987544.1| conserved protein of unknownfunction	COG3293 Transposase and inactivated derivatives	L
gi|392380462|ref|YP_004987619.1| putative DNA-invertase y4cG	COG1961 Site-specific recombinases, DNA invertase Pin homologs	L
gi|392383868|ref|YP_005033064.1| DNA-binding protein HU	COG0776 Bacterial nucleoid DNA-binding protein	L
gi|392384110|ref|YP_005033306.1| transposase	COG3039 Transposase and inactivated derivatives, IS5 family	L
gi|392384112|ref|YP_005033308.1| conserved protein of unknownfunction	COG3293 Transposase and inactivated derivatives	L
gi|392384123|ref|YP_005033319.1| transposase (fragment)	COG3328 Transposase and inactivated derivatives	L
gi|392384124|ref|YP_005033320.1| conserved protein of unknownfunction, partial	COG3293 Transposase and inactivated derivatives	L
gi|392384586|ref|YP_005033781.1| DNA-invertase	COG1961 Site-specific recombinases, DNA invertase Pin homologs	L
gi|392384591|ref|YP_005033786.1| conserved protein of unknownfunction	COG3293 Transposase and inactivated derivatives	L
gi|392384592|ref|YP_005033787.1| transposase (fragment)	COG3039 Transposase and inactivated derivatives, IS5 family	L
gi|392384594|ref|YP_005033789.1| transposase (fragment)	COG3039 Transposase and inactivated derivatives, IS5 family	L
gi|392384595|ref|YP_005033790.1| conserved protein of unknownfunction	COG3293 Transposase and inactivated derivatives	L
gi|392384600|ref|YP_005033795.1| transposase (fragment),partial	COG3328 Transposase and inactivated derivatives	L
gi|392384625|ref|YP_005033820.1| putative DNA-invertase y4cG	COG1961 Site-specific recombinases, DNA invertase Pin homologs	L
gi|392384626|ref|YP_005033821.1| protein of unknown function	COG1961 Site-specific recombinases, DNA invertase Pin homologs	L
gi|392384630|ref|YP_005033825.1| DNA invertase (fragment)	COG1961 Site-specific recombinases, DNA invertase Pin homologs	L
gi|392384639|ref|YP_005033834.1| protein of unknown function	COG3039 Transposase and inactivated derivatives, IS5 family	L
gi|392384644|ref|YP_005033839.1| transposase (fragment)	COG3039 Transposase and inactivated derivatives, IS5 family	L
gi|392384656|ref|YP_005033851.1| DNA-binding protein HU	COG0776 Bacterial nucleoid DNA-binding protein	L
gi|392384681|ref|YP_005033876.1| conserved protein of unknownfunction, partial	COG3293 Transposase and inactivated derivatives	L
gi|392384691|ref|YP_005033886.1| conserved protein of unknownfunction	COG3293 Transposase and inactivated derivatives	L
gi|392384692|ref|YP_005033887.1| transposase (fragment)	COG3039 Transposase and inactivated derivatives, IS5 family	L
gi|392377809|ref|YP_004984968.1| 17 kDa surface antigen	COG4520 Surface antigen	M
gi|392377856|ref|YP_004985015.1| TPR repeat-containing protein(fragment)	COG0381 UDP-N-acetylglucosamine 2-epimerase	M
gi|392378133|ref|YP_004985292.1| putative UDP-galactopyranosemutase	COG0562 UDP-galactopyranose mutase	M
gi|392378295|ref|YP_004985455.1| putative Glycosyl transferase,WecB/TagA/CpsF family (fragment)	COG1922 Teichoic acid biosynthesis proteins	M
gi|392378487|ref|YP_004985647.1| undecaprenyl-phosphategalactose phosphotransferase	COG2148 Sugar transferases involved in lipopolysaccharide synthesis	M
gi|392378923|ref|YP_004986082.1| exopolysaccharide productionprotein exoY	COG2148 Sugar transferases involved in lipopolysaccharide synthesis	M
gi|392380388|ref|YP_004987545.1| GDP-mannose 4,6-dehydratase(GDP-D-mannose dehydratase)	COG1089 GDP-D-mannose dehydratase	M
gi|392380402|ref|YP_004987559.1| GDP-D-mannose dehydratase,NAD(P)-binding,colanic acid synthesis	COG1089 GDP-D-mannose dehydratase	M
gi|392380416|ref|YP_004987573.1| putative glycosyltransferase,group 1	COG0438 Glycosyltransferase	M
gi|392380420|ref|YP_004987577.1| UDP-glucose 4-epimerase(UDP-galactose 4-epimerase) (Galactowaldenase)	COG1087 UDP-glucose 4-epimerase	M
gi|392380436|ref|YP_004987593.1| glycosyl transferase-likeprotein	COG0438 Glycosyltransferase	M
gi|392380440|ref|YP_004987597.1| glycosyl transferase-likeprotein	COG0438 Glycosyltransferase	M
gi|392380445|ref|YP_004987602.1| putative glycosyltransferase,group 1	COG0438 Glycosyltransferase	M
gi|392380455|ref|YP_004987612.1| UDP-glucose 6-dehydrogenase	COG1004 Predicted UDP-glucose 6-dehydrogenase	M
gi|392383699|ref|YP_005032895.1| UDP-glucose 4-epimerase	COG1087 UDP-glucose 4-epimerase	M
gi|392383704|ref|YP_005032900.1| type I secretion membranefusion protein (HlyD family)	COG0845 Membrane-fusion protein	M
gi|392383709|ref|YP_005032905.1| glycosyltransferase, group 1	COG0438 Glycosyltransferase	M
gi|392383711|ref|YP_005032907.1| putative glycosyltransferase,group 1	COG0438 Glycosyltransferase	M
gi|392383824|ref|YP_005033020.1| putative Bacterial sugartransferase family protein (fragment)	COG2148 Sugar transferases involved in lipopolysaccharide synthesis	M
gi|392384568|ref|YP_005033763.1| putative secretion protein(HlyD family); putative Proteases secretion protein	COG0845 Membrane-fusion protein	M
gi|392384632|ref|YP_005033827.1| putative secretion protein(HlyD family); putative Proteases secretion protein	COG0845 Membrane-fusion protein	M
gi|392380054|ref|YP_004987212.1|ADP-L-glycero-D-mannoheptose-6-epimerase	COG0451 Nucleoside-diphosphate-sugar epimerases	MG
gi|392380438|ref|YP_004987595.1| putative CDP tyvuloseepimerase	COG0451 Nucleoside-diphosphate-sugar epimerases	MG
gi|392380465|ref|YP_004987622.1| putative sugar-nucleotideepimerase/dehydratase	COG0451 Nucleoside-diphosphate-sugar epimerases	MG
gi|392380497|ref|YP_004987654.1|ADP-L-glycero-D-mannoheptose-6-epimerase	COG0451 Nucleoside-diphosphate-sugar epimerases	MG
gi|392383823|ref|YP_005033019.1| NAD-dependentepimerase/dehydratase	COG0451 Nucleoside-diphosphate-sugar epimerases	MG
gi|392383826|ref|YP_005033022.1| putative sugar-nucleotideepimerase/dehydratase	COG0451 Nucleoside-diphosphate-sugar epimerases	MG
gi|392380280|ref|YP_004987438.1| flagellar motor protein	COG1360 Flagellar motor protein	N
gi|392377308|ref|YP_004984467.1| exported protein of unknownfunction	no functional class found in COG	no functional class found in COG
gi|392377311|ref|YP_004984470.1| exported protein of unknownfunction	no functional class found in COG	no functional class found in COG
gi|392377361|ref|YP_004984520.1| conserved protein of unknownfunction	no functional class found in COG	no functional class found in COG
gi|392377415|ref|YP_004984574.1| protein of unknown function	no functional class found in COG	no functional class found in COG
gi|392377455|ref|YP_004984614.1| conserved protein of unknownfunction	no functional class found in COG	no functional class found in COG
gi|392377715|ref|YP_004984874.1| protein of unknown function	no functional class found in COG	no functional class found in COG
gi|392377813|ref|YP_004984972.1| protein of unknown function	no functional class found in COG	no functional class found in COG
gi|392377820|ref|YP_004984979.1| protein of unknown function	no functional class found in COG	no functional class found in COG
gi|392377851|ref|YP_004985010.1| protein of unknown function	no functional class found in COG	no functional class found in COG
gi|392377868|ref|YP_004985027.1| conserved protein of unknownfunction	no functional class found in COG	no functional class found in COG
gi|392377872|ref|YP_004985031.1| conserved protein of unknownfunction	no functional class found in COG	no functional class found in COG
gi|392377970|ref|YP_004985129.1| conserved exported protein ofunknown function	no functional class found in COG	no functional class found in COG
gi|392377973|ref|YP_004985132.1| conserved protein of unknownfunction	no functional class found in COG	no functional class found in COG
gi|392378010|ref|YP_004985169.1| conserved protein of unknownfunction	no functional class found in COG	no functional class found in COG
gi|392378249|ref|YP_004985408.1| conserved protein of unknownfunction; beta-helix and pectin-binding domains	no functional class found in COG	no functional class found in COG
gi|392378250|ref|YP_004985409.1| conserved exported protein ofunknown function	no functional class found in COG	no functional class found in COG
gi|392378271|ref|YP_004985431.1| protein of unknown function	no functional class found in COG	no functional class found in COG
gi|392378272|ref|YP_004985432.1| protein of unknown function	no functional class found in COG	no functional class found in COG
gi|392378366|ref|YP_004985526.1| TPR repeat-containing protein(fragment)	no functional class found in COG	no functional class found in COG
gi|392378439|ref|YP_004985599.1| conserved protein of unknownfunction	no functional class found in COG	no functional class found in COG
gi|392378472|ref|YP_004985632.1| exported protein of unknownfunction	no functional class found in COG	no functional class found in COG
gi|392378477|ref|YP_004985637.1| conserved exported protein ofunknown function	no functional class found in COG	no functional class found in COG
gi|392378508|ref|YP_004985668.1| conserved protein of unknownfunction	no functional class found in COG	no functional class found in COG
gi|392378584|ref|YP_004985744.1| integrase catalytic region(fragment)	no functional class found in COG	no functional class found in COG
gi|392378625|ref|YP_004985785.1| hypothetical proteinAZOBR_p1140069	no functional class found in COG	no functional class found in COG
gi|392378653|ref|YP_004985813.1| protein of unknown function;putative Glycosyltransferase domain	no functional class found in COG	no functional class found in COG
gi|392378668|ref|YP_004985828.1| conserved protein of unknownfunction	no functional class found in COG	no functional class found in COG
gi|392378717|ref|YP_004985877.1| protein of unknown function	no functional class found in COG	no functional class found in COG
gi|392378752|ref|YP_004985912.1| protein of unknown function	no functional class found in COG	no functional class found in COG
gi|392378765|ref|YP_004985925.1| conserved protein of unknownfunction	no functional class found in COG	no functional class found in COG
gi|392378774|ref|YP_004985934.1| conserved exported protein ofunknown function	no functional class found in COG	no functional class found in COG
gi|392378775|ref|YP_004985935.1| putative p040	no functional class found in COG	no functional class found in COG
gi|392378805|ref|YP_004985965.1| p040 (modular protein)	no functional class found in COG	no functional class found in COG
gi|392378823|ref|YP_004985983.1| protein of unknown function	no functional class found in COG	no functional class found in COG
gi|392378824|ref|YP_004985984.1| protein of unknown function	no functional class found in COG	no functional class found in COG
gi|392378838|ref|YP_004985998.1| conserved protein of unknownfunction	no functional class found in COG	no functional class found in COG
gi|392378848|ref|YP_004986008.1| conserved protein of unknownfunction	no functional class found in COG	no functional class found in COG
gi|392378936|ref|YP_004986095.1| protein of unknown function	no functional class found in COG	no functional class found in COG
gi|392378938|ref|YP_004986097.1| protein of unknown function	no functional class found in COG	no functional class found in COG
gi|392378939|ref|YP_004986098.1| protein of unknown function	no functional class found in COG	no functional class found in COG
gi|392379241|ref|YP_004986400.1| conserved protein of unknownfunction, partial	no functional class found in COG	no functional class found in COG
gi|392379452|ref|YP_004986611.1| protein of unknown function	no functional class found in COG	no functional class found in COG
gi|392379453|ref|YP_004986612.1| protein of unknown function	no functional class found in COG	no functional class found in COG
gi|392379671|ref|YP_004986830.1| protein of unknown function	no functional class found in COG	no functional class found in COG
gi|392379706|ref|YP_004986865.1| protein of unknown function	no functional class found in COG	no functional class found in COG
gi|392379707|ref|YP_004986866.1| conserved protein of unknownfunction, partial	no functional class found in COG	no functional class found in COG
gi|392380098|ref|YP_004987256.1| protein of unknown function	no functional class found in COG	no functional class found in COG
gi|392380206|ref|YP_004987364.1| protein of unknown function	no functional class found in COG	no functional class found in COG
gi|392380266|ref|YP_004987424.1| protein of unknown function	no functional class found in COG	no functional class found in COG
gi|392380285|ref|YP_004987443.1| rebB protein	no functional class found in COG	no functional class found in COG
gi|392380286|ref|YP_004987444.1| rebB protein	no functional class found in COG	no functional class found in COG
gi|392380287|ref|YP_004987445.1| rebA protein	no functional class found in COG	no functional class found in COG
gi|392380288|ref|YP_004987446.1| rebB protein	no functional class found in COG	no functional class found in COG
gi|392380327|ref|YP_004987485.1| conserved protein of unknownfunction	no functional class found in COG	no functional class found in COG
gi|392380333|ref|YP_004987491.1| conserved protein of unknownfunction	no functional class found in COG	no functional class found in COG
gi|392380357|ref|YP_004987515.1| conserved protein of unknownfunction	no functional class found in COG	no functional class found in COG
gi|392380441|ref|YP_004987598.1| secreted sugar hydrolase-likeprotein (modular protein)	no functional class found in COG	no functional class found in COG
gi|392380443|ref|YP_004987600.1| molybdenum storage proteinalpha subunit (Mo storage protein alpha subunit) (MoSto alpha subunit)	no functional class found in COG	no functional class found in COG
gi|392383716|ref|YP_005032912.1| protein of unknown function	no functional class found in COG	no functional class found in COG
gi|392383739|ref|YP_005032935.1| protein of unknown function	no functional class found in COG	no functional class found in COG
gi|392383771|ref|YP_005032967.1| protein of unknown function	no functional class found in COG	no functional class found in COG
gi|392383811|ref|YP_005033007.1| conserved protein of unknownfunction	no functional class found in COG	no functional class found in COG
gi|392383869|ref|YP_005033065.1| protein of unknown function	no functional class found in COG	no functional class found in COG
gi|392383930|ref|YP_005033126.1| conserved protein of unknownfunction	no functional class found in COG	no functional class found in COG
gi|392383931|ref|YP_005033127.1| conserved protein of unknownfunction	no functional class found in COG	no functional class found in COG
gi|392383985|ref|YP_005033181.1| conserved protein of unknownfunction	no functional class found in COG	no functional class found in COG
gi|392383986|ref|YP_005033182.1| protein of unknown function	no functional class found in COG	no functional class found in COG
gi|392384036|ref|YP_005033232.1| protein of unknown function	no functional class found in COG	no functional class found in COG
gi|392384093|ref|YP_005033289.1| protein of unknown function	no functional class found in COG	no functional class found in COG
gi|392384099|ref|YP_005033295.1| Kelch repeat-containingprotein (fragment)	no functional class found in COG	no functional class found in COG
gi|392384131|ref|YP_005033327.1| exported protein of unknownfunction	no functional class found in COG	no functional class found in COG
gi|392384340|ref|YP_005033536.1| protein of unknown function	no functional class found in COG	no functional class found in COG
gi|392384352|ref|YP_005033548.1| protein of unknown function	no functional class found in COG	no functional class found in COG
gi|392384448|ref|YP_005033644.1| conserved protein of unknownfunction	no functional class found in COG	no functional class found in COG
gi|392384453|ref|YP_005033649.1| conserved protein of unknownfunction	no functional class found in COG	no functional class found in COG
gi|392384492|ref|YP_005033688.1| protein of unknown function	no functional class found in COG	no functional class found in COG
gi|392384533|ref|YP_005033729.1| protein of unknown function	no functional class found in COG	no functional class found in COG
gi|392384627|ref|YP_005033822.1| protein of unknown function	no functional class found in COG	no functional class found in COG
gi|392384628|ref|YP_005033823.1| conserved protein of unknownfunction	no functional class found in COG	no functional class found in COG
gi|392384720|ref|YP_005033915.1| protein of unknown function	no functional class found in COG	no functional class found in COG
gi|392377806|ref|YP_004984965.1| methyl-accepting chemotaxisprotein	COG0840 Methyl-accepting chemotaxis protein	NT
gi|392378063|ref|YP_004985222.1| chemoreceptor glutaminedeamidase cheD	COG1871 Chemotaxis protein; stimulates methylation of MCP proteins	NT
gi|392379945|ref|YP_004987103.1| cheB methylesterase	COG2201 Chemotaxis response regulator containing a CheY-like receiver domain and a methylesterase domain	NT
gi|392379946|ref|YP_004987104.1| protein-glutamatemethylesterase	COG2201 Chemotaxis response regulator containing a CheY-like receiver domain and a methylesterase domain	NT
gi|392380051|ref|YP_004987209.1| chemotaxis protein cheD	COG1871 Chemotaxis protein; stimulates methylation of MCP proteins	NT
gi|392384085|ref|YP_005033281.1| methyl-accepting chemotaxisprotein	COG0840 Methyl-accepting chemotaxis protein	NT
gi|392384180|ref|YP_005033376.1| methyl-accepting chemotaxissensory transducer	COG0840 Methyl-accepting chemotaxis protein	NT
gi|392384484|ref|YP_005033680.1| Tlp1	COG0840 Methyl-accepting chemotaxis protein	NT
gi|392378442|ref|YP_004985602.1| flagellum-specific ATPsynthase	COG1157 Flagellar biosynthesis/type III secretory pathway ATPase	NU
gi|392378450|ref|YP_004985610.1| flagellar export pore proteinFlhA	COG1298 Flagellar biosynthesis pathway, component FlhA	NU
gi|392378453|ref|YP_004985613.1| flagellar motor switch proteinFliN	COG1886 Flagellar motor switch/type III secretory pathway protein	NU
gi|392379776|ref|YP_004986934.1| flagellum-specific ATPsynthase	COG1157 Flagellar biosynthesis/type III secretory pathway ATPase	NU
gi|392379782|ref|YP_004986940.1| flagellar export pore proteinFlhA	COG1298 Flagellar biosynthesis pathway, component FlhA	NU
gi|392377454|ref|YP_004984613.1| putative regulator ofdisulfide-bond formation,SirA family	COG0425 Predicted redox protein, regulator of disulfide bond formation	O
gi|392377847|ref|YP_004985006.1| conserved protein of unknownfunction; putative TPR domains	COG3914 Predicted O-linked N-acetylglucosamine transferase, SPINDLY family	O
gi|392377850|ref|YP_004985009.1| conserved protein of unknownfunction	COG3914 Predicted O-linked N-acetylglucosamine transferase, SPINDLY family	O
gi|392377928|ref|YP_004985087.1| putative heat shock proteinDnaJ	COG2214 DnaJ-class molecular chaperone	O
gi|392377944|ref|YP_004985103.1| chaperone	COG0542 ATPases with chaperone activity, ATP-binding subunit	O
gi|392377945|ref|YP_004985104.1| large subunit of chaperoninGroESL	COG0459 Chaperonin GroEL (HSP60 family)	O
gi|392377946|ref|YP_004985105.1| samll subunit of chaperoninGroESL	COG0234 Co-chaperonin GroES (HSP10)	O
gi|392378192|ref|YP_004985351.1| ATP-dependent chaperone	COG0542 ATPases with chaperone activity, ATP-binding subunit	O
gi|392378200|ref|YP_004985359.1| ABC transporter; fused ATPaseand permease components	COG5265 ABC-type transport system involved in Fe-S cluster assembly, permease and ATPase components	O
gi|392378474|ref|YP_004985634.1| conserved exported protein ofunknown function	COG1651 Protein-disulfide isomerase	O
gi|392378574|ref|YP_004985734.1| sulfurtransferase	COG0425 Predicted redox protein, regulator of disulfide bond formation	O
gi|392378662|ref|YP_004985822.1| tetratricopeptide TPR_2 repeatprotein (fragment)	COG3914 Predicted O-linked N-acetylglucosamine transferase, SPINDLY family	O
gi|392378681|ref|YP_004985841.1| protein clpV1	COG0542 ATPases with chaperone activity, ATP-binding subunit	O
gi|392378839|ref|YP_004985999.1| putative heat shock proteinDnaJ	COG2214 DnaJ-class molecular chaperone	O
gi|392378891|ref|YP_004986051.1| protein of unknown function;putative TPR domain	COG3914 Predicted O-linked N-acetylglucosamine transferase, SPINDLY family	O
gi|392379040|ref|YP_004986199.1| conserved hypotheticalprotein; putative signal peptide; twin-arginine translocation signal	COG1651 Protein-disulfide isomerase	O
gi|392380152|ref|YP_004987310.1| conserved protein of unknownfunction	COG3914 Predicted O-linked N-acetylglucosamine transferase, SPINDLY family	O
gi|392383781|ref|YP_005032977.1| chaperone	COG0542 ATPases with chaperone activity, ATP-binding subunit	O
gi|392384049|ref|YP_005033245.1| oligopeptide transport protein(ABC superfamily,ATP-binding protein)	COG0330 Membrane protease subunits, stomatin/prohibitin homologs	O
gi|392384392|ref|YP_005033588.1| samll subunit of chaperoninGroESL	COG0234 Co-chaperonin GroES (HSP10)	O
gi|392384393|ref|YP_005033589.1| large subunit of chaperoninGroESL	COG0459 Chaperonin GroEL (HSP60 family)	O
gi|392377402|ref|YP_004984561.1| superoxide dismutase,iron/manganese cofactor	COG0605 Superoxide dismutase	P
gi|392377539|ref|YP_004984698.1| putative ABC transporter (ATPbinding subunit)	COG1116 ABC-type nitrate/sulfonate/bicarbonate transport system, ATPase component	P
gi|392377540|ref|YP_004984699.1| putative periplasmicsubstrate-binding subunit (ABC transporter)	COG0715 ABC-type nitrate/sulfonate/bicarbonate transport systems, periplasmic components	P
gi|392377543|ref|YP_004984702.1| putative periplasmicsubstrate-binding subunit (ABC transporter)	COG0715 ABC-type nitrate/sulfonate/bicarbonate transport systems, periplasmic components	P
gi|392377976|ref|YP_004985135.1| iron-hydroxamate ABCtransporter; permease component	COG0609 ABC-type Fe3+-siderophore transport system, permease component	P
gi|392377992|ref|YP_004985151.1| putative ABC transporter (ATPbinding protein)	COG1116 ABC-type nitrate/sulfonate/bicarbonate transport system, ATPase component	P
gi|392378153|ref|YP_004985312.1| putative ABC transporter;ATP-binding protein	COG1116 ABC-type nitrate/sulfonate/bicarbonate transport system, ATPase component	P
gi|392378154|ref|YP_004985313.1| putative ABC transporter,permease protein	COG0600 ABC-type nitrate/sulfonate/bicarbonate transport system, permease component	P
gi|392378223|ref|YP_004985382.1| iron-dicitrate ABCtransporter; ATP-binding component	COG4604 ABC-type enterochelin transport system, ATPase component	P
gi|392378262|ref|YP_004985421.1| sulfate/thiosulfate ABCtransporter; periplasmic-binding component	COG1613 ABC-type sulfate transport system, periplasmic component	P
gi|392378265|ref|YP_004985424.1| sulfate/thiosulfate ABCtransporter; ATP-binding component	COG1118 ABC-type sulfate/molybdate transport systems, ATPase component	P
gi|392378305|ref|YP_004985465.1| methionine ABC transporter,periplasmic-binding component	COG1464 ABC-type metal ion transport system, periplasmic component/surface antigen	P
gi|392378307|ref|YP_004985467.1| methionine ABC transporter,ATP-binding component	COG1135 ABC-type metal ion transport system, ATPase component	P
gi|392378310|ref|YP_004985470.1| D-methionine ABC transporterprotein,periplasmic binding protein	COG1464 ABC-type metal ion transport system, periplasmic component/surface antigen	P
gi|392378522|ref|YP_004985682.1| sulfate transport protein (ABCsuperfamily,peri_bind)	COG1613 ABC-type sulfate transport system, periplasmic component	P
gi|392378646|ref|YP_004985806.1| putative ABC transporter (ATPbinding protein)	COG1116 ABC-type nitrate/sulfonate/bicarbonate transport system, ATPase component	P
gi|392378802|ref|YP_004985962.1| hemerythrin family protein	COG2703 Hemerythrin	P
gi|392378962|ref|YP_004986121.1| ABC transporter relatedprotein	COG4525 ABC-type taurine transport system, ATPase component	P
gi|392379026|ref|YP_004986185.1| TonB-dependent siderophorereceptor	COG1629 Outer membrane receptor proteins, mostly Fe transport	P
gi|392379147|ref|YP_004986306.1| integral membrane protein TerC	COG0861 Membrane protein TerC, possibly involved in tellurium resistance	P
gi|392379167|ref|YP_004986326.1| alkanesulfonate ABCtransporter, ATP binding protein	COG1116 ABC-type nitrate/sulfonate/bicarbonate transport system, ATPase component	P
gi|392379259|ref|YP_004986418.1| putative ABC-typenitrate/sulfonate/bicarbonate transport system permease component	COG0600 ABC-type nitrate/sulfonate/bicarbonate transport system, permease component	P
gi|392379260|ref|YP_004986419.1| putative ABC transporter (ATPbinding protein)(tauB-like)	COG1116 ABC-type nitrate/sulfonate/bicarbonate transport system, ATPase component	P
gi|392379270|ref|YP_004986429.1| putative ABC transporter(permease protein)	COG0600 ABC-type nitrate/sulfonate/bicarbonate transport system, permease component	P
gi|392379271|ref|YP_004986430.1| putative ABC transporter (ATPbinding protein)	COG1116 ABC-type nitrate/sulfonate/bicarbonate transport system, ATPase component	P
gi|392379302|ref|YP_004986461.1| putative ABC transporter (ATPbinding protein)	COG1116 ABC-type nitrate/sulfonate/bicarbonate transport system, ATPase component	P
gi|392379349|ref|YP_004986508.1| putative periplasmicsubstrate-binding subunit (ABC transporter)	COG0715 ABC-type nitrate/sulfonate/bicarbonate transport systems, periplasmic components	P
gi|392379658|ref|YP_004986817.1| putative ABC transporter(permease protein)	COG0600 ABC-type nitrate/sulfonate/bicarbonate transport system, permease component	P
gi|392379659|ref|YP_004986818.1| putative ABC transporter (ATPbinding protein)	COG1116 ABC-type nitrate/sulfonate/bicarbonate transport system, ATPase component	P
gi|392379666|ref|YP_004986825.1| hemin ABC transporter,ATP-binding component	COG4559 ABC-type hemin transport system, ATPase component	P
gi|392379877|ref|YP_004987035.1| extracellular solute-bindingprotein, family 1	COG1840 ABC-type Fe3+ transport system, periplasmic component	P
gi|392379883|ref|YP_004987041.1| extracellular solute-bindingprotein, family 1	COG1840 ABC-type Fe3+ transport system, periplasmic component	P
gi|392379921|ref|YP_004987079.1| superoxide dismutase	COG0605 Superoxide dismutase	P
gi|392380125|ref|YP_004987283.1| putative integral membraneprotein TerC family	COG0861 Membrane protein TerC, possibly involved in tellurium resistance	P
gi|392383786|ref|YP_005032982.1| ABC transporter; ATP-bindingcomponent (tauB-like)	COG1116 ABC-type nitrate/sulfonate/bicarbonate transport system, ATPase component	P
gi|392383787|ref|YP_005032983.1| ABC transporter; permeasecomponent	COG0600 ABC-type nitrate/sulfonate/bicarbonate transport system, permease component	P
gi|392383912|ref|YP_005033108.1| putative TonB-dependentreceptor	COG1629 Outer membrane receptor proteins, mostly Fe transport	P
gi|392383915|ref|YP_005033111.1| putative TonB-dependentreceptor	COG1629 Outer membrane receptor proteins, mostly Fe transport	P
gi|392383953|ref|YP_005033149.1| putative transporter subunit:permease component of ABC superfamily transporter	COG0609 ABC-type Fe3+-siderophore transport system, permease component	P
gi|392384064|ref|YP_005033260.1| integral membrane protein TerC	COG0861 Membrane protein TerC, possibly involved in tellurium resistance	P
gi|392384353|ref|YP_005033549.1| putative sulfonate ABCtransporter, ATP binding protein (ssuB/tauB/ycbE-like) (fragment)	COG1116 ABC-type nitrate/sulfonate/bicarbonate transport system, ATPase component	P
gi|392384364|ref|YP_005033560.1| putative sulfonate ABCtransporter, permease protein	COG0600 ABC-type nitrate/sulfonate/bicarbonate transport system, permease component	P
gi|392384407|ref|YP_005033603.1| D-methionine ABC transporterprotein,periplasmic binding protein	COG1464 ABC-type metal ion transport system, periplasmic component/surface antigen	P
gi|392377978|ref|YP_004985137.1| iron-hydroxamate ABCtransporter; ATP-binding component	COG1120 ABC-type cobalamin/Fe3+-siderophores transport systems, ATPase components	PH
gi|392378234|ref|YP_004985393.1| iron-dicitrate transportersubunit ; ATP-binding component of ABC superfamily; KpLE2 phage-like	COG1120 ABC-type cobalamin/Fe3+-siderophores transport systems, ATPase components	PH
gi|392379756|ref|YP_004986914.1| protein of unknown function	COG1120 ABC-type cobalamin/Fe3+-siderophores transport systems, ATPase components	PH
gi|392383919|ref|YP_005033115.1| iron-dicitrate transportersubunit ; ATP-binding component of ABC superfamily; KpLE2 phage-like	COG1120 ABC-type cobalamin/Fe3+-siderophores transport systems, ATPase components	PH
gi|392377508|ref|YP_004984667.1| putativeIsomerase/Decarboxylase related protein family; putative	COG0179 2-keto-4-pentenoate hydratase/2-oxohepta-3-ene-1,7-dioic acid hydratase (catechol pathway)	Q
gi|392377541|ref|YP_004984700.1| putative enzyme	COG2175 Probable taurine catabolism dioxygenase	Q
gi|392377842|ref|YP_004985001.1| calcium binding protein(fragment)	COG2931 RTX toxins and related Ca2+-binding proteins	Q
gi|392378255|ref|YP_004985414.1| putative periplasmicmannitol-binding protein; putative TRAP-T transport system, dctP	COG4663 TRAP-type mannitol/chloroaromatic compound transport system, periplasmic component	Q
gi|392378386|ref|YP_004985546.1| putative TRAP-typemannitol/chloroaromatic compound transporter, periplasmic component	COG4663 TRAP-type mannitol/chloroaromatic compound transport system, periplasmic component	Q
gi|392378419|ref|YP_004985579.1| putative TRAP-typemannitol/chloroaromatic compound transporter, periplasmic component	COG4663 TRAP-type mannitol/chloroaromatic compound transport system, periplasmic component	Q
gi|392378421|ref|YP_004985581.1| putative TRAP C4-dicarboxylatetransporter,small permease component (DctQ-like)	COG4665 TRAP-type mannitol/chloroaromatic compound transport system, small permease component	Q
gi|392378976|ref|YP_004986135.1| conserved protein of unknownfunction	COG0179 2-keto-4-pentenoate hydratase/2-oxohepta-3-ene-1,7-dioic acid hydratase (catechol pathway)	Q
gi|392379240|ref|YP_004986399.1| calcium binding protein(fragment)	COG2931 RTX toxins and related Ca2+-binding proteins	Q
gi|392379342|ref|YP_004986501.1| putative enzyme	COG2175 Probable taurine catabolism dioxygenase	Q
gi|392379739|ref|YP_004986897.1| putative TRAP C4-dicarboxylatetransport system,DctQ subunit (small permease component)	COG4665 TRAP-type mannitol/chloroaromatic compound transport system, small permease component	Q
gi|392379740|ref|YP_004986898.1| putative periplasmicmannitol-binding protein; putative TRAP-T transport system, dctP	COG4663 TRAP-type mannitol/chloroaromatic compound transport system, periplasmic component	Q
gi|392380312|ref|YP_004987470.1| amidase	COG1335 Amidases related to nicotinamidase	Q
gi|392380413|ref|YP_004987570.1| putative protease-like protein	COG2931 RTX toxins and related Ca2+-binding proteins	Q
gi|392380459|ref|YP_004987616.1| conserved protein of unknownfunction	COG2931 RTX toxins and related Ca2+-binding proteins	Q
gi|392383741|ref|YP_005032937.1| putative protease-like protein	COG2931 RTX toxins and related Ca2+-binding proteins	Q
gi|392384045|ref|YP_005033241.1| isochorismatase hydrolase	COG1335 Amidases related to nicotinamidase	Q
gi|392384051|ref|YP_005033247.1| N-carbamoylsarcosine amidase	COG1335 Amidases related to nicotinamidase	Q
gi|392384357|ref|YP_005033553.1| alpha-ketoglutarate-dependenttaurine dioxygenase	COG2175 Probable taurine catabolism dioxygenase	Q
gi|392384362|ref|YP_005033558.1| putative dioxygenase	COG2175 Probable taurine catabolism dioxygenase	Q
gi|392384365|ref|YP_005033561.1| putativealpha-ketoglutarate-dependent taurine dioxygenase (TauD-like)	COG2175 Probable taurine catabolism dioxygenase	Q
gi|392384497|ref|YP_005033693.1| amino acid adenylation(fragment)	COG1020 Non-ribosomal peptide synthetase modules and related proteins	Q
gi|392384499|ref|YP_005033695.1| putative Phenylalanineracemase (ATP-hydrolyzing)	COG1020 Non-ribosomal peptide synthetase modules and related proteins	Q
gi|392384562|ref|YP_005033757.1| protein of unknown function	COG2931 RTX toxins and related Ca2+-binding proteins	Q
gi|392384566|ref|YP_005033761.1| calcium binding protein(fragment)	COG2931 RTX toxins and related Ca2+-binding proteins	Q
gi|392384574|ref|YP_005033769.1| calcium binding protein(fragment)	COG2931 RTX toxins and related Ca2+-binding proteins	Q
gi|392377175|ref|YP_004984334.1| putative GTP-binding protein(HflX-like)	COG2262 GTPases	R
gi|392377300|ref|YP_004984459.1| putative GTP-binding protein(hflX)	COG2262 GTPases	R
gi|392377309|ref|YP_004984468.1| lysozyme (fragment)	COG3772 Phage-related lysozyme (muraminidase)	R
gi|392377312|ref|YP_004984471.1| lysozyme	COG3772 Phage-related lysozyme (muraminidase)	R
gi|392377634|ref|YP_004984793.1| conserved protein of unknownfunction	COG4321 Uncharacterized protein related to arylsulfate sulfotransferase involved in siderophore biosynthesis	R
gi|392377702|ref|YP_004984861.1| conserved protein of unknownfunction	COG0457 FOG: TPR repeat	R
gi|392377857|ref|YP_004985016.1| TPR repeat-containing protein(fragment)	COG0457 FOG: TPR repeat	R
gi|392377884|ref|YP_004985043.1| non-heme chloroperoxidase	COG0596 Predicted hydrolases or acyltransferases (alpha/beta hydrolase superfamily)	R
gi|392378127|ref|YP_004985286.1| putative Transthyretin-likeprotein	COG2351 Transthyretin-like protein	R
gi|392378498|ref|YP_004985658.1| beta-lactamase domain protein	COG0491 Zn-dependent hydrolases, including glyoxylases	R
gi|392378499|ref|YP_004985659.1| beta-lactamase domain protein	COG0491 Zn-dependent hydrolases, including glyoxylases	R
gi|392378561|ref|YP_004985721.1| putative ATPase (MoxR-like)	COG0714 MoxR-like ATPases	R
gi|392378616|ref|YP_004985776.1| putative lysozyme	COG3772 Phage-related lysozyme (muraminidase)	R
gi|392378656|ref|YP_004985816.1| putative transcriptionalregulator, XRE family	COG3800 Predicted transcriptional regulator	R
gi|392378667|ref|YP_004985827.1| polypeptideN-acetylglucosaminyltransferase (fragment)	COG0457 FOG: TPR repeat	R
gi|392378751|ref|YP_004985911.1| conserved protein of unknownfunction	COG0457 FOG: TPR repeat	R
gi|392378767|ref|YP_004985927.1| conserved protein of unknownfunction [Tetratricopeptide TPR2 domain]	COG0457 FOG: TPR repeat	R
gi|392379142|ref|YP_004986301.1| putative sarcosine oxidase,alpha subunit	COG0446 Uncharacterized NAD(FAD)-dependent dehydrogenases	R
gi|392379274|ref|YP_004986433.1| putative TPR domain protein;putative O-GlcNAc transferase related protein (fragment)	COG0457 FOG: TPR repeat	R
gi|392379483|ref|YP_004986642.1| arylesterase (Aryl-esterhydrolase)	COG0596 Predicted hydrolases or acyltransferases (alpha/beta hydrolase superfamily)	R
gi|392379497|ref|YP_004986656.1| putative lysozyme	COG3772 Phage-related lysozyme (muraminidase)	R
gi|392379566|ref|YP_004986725.1| conserved protein of unknownfunction	COG4321 Uncharacterized protein related to arylsulfate sulfotransferase involved in siderophore biosynthesis	R
gi|392379605|ref|YP_004986764.1| protein of unknown function	COG0457 FOG: TPR repeat	R
gi|392379918|ref|YP_004987076.1| TPR repeat-containing protein(fragment)	COG0457 FOG: TPR repeat	R
gi|392379979|ref|YP_004987137.1| putative TPR domain protein;putative O-GlcNAc transferase related protein (fragment)	COG0457 FOG: TPR repeat	R
gi|392380326|ref|YP_004987484.1| hippurate hydrolase	COG1473 Metal-dependent amidase/aminoacylase/carboxypeptidase	R
gi|392383703|ref|YP_005032899.1| type I secretion ATP-bindingprotein	COG4618 ABC-type protease/lipase transport system, ATPase and permease components	R
gi|392383799|ref|YP_005032995.1| putative hydroxyisouratehydrolase	COG2351 Transthyretin-like protein	R
gi|392383965|ref|YP_005033161.1| ATP-binding cassettetransporter (fragment)	COG4178 ABC-type uncharacterized transport system, permease and ATPase components	R
gi|392384147|ref|YP_005033343.1| putative transcriptionalregulator, XRE family	COG3800 Predicted transcriptional regulator	R
gi|392384170|ref|YP_005033366.1| conserved hypotheticalprotein; MoxR-like ATPases domain	COG0714 MoxR-like ATPases	R
gi|392384250|ref|YP_005033446.1| TPR repeat protein	COG0457 FOG: TPR repeat	R
gi|392384455|ref|YP_005033651.1| hippurate hydrolase	COG1473 Metal-dependent amidase/aminoacylase/carboxypeptidase	R
gi|392384567|ref|YP_005033762.1| putative secretion ATP-bindingprotein (ABC-type transporter family); putative toxin/protease	COG4618 ABC-type protease/lipase transport system, ATPase and permease components	R
gi|392377839|ref|YP_004984998.1| conserved hypothetical protein	COG3777 Uncharacterized conserved protein	S
gi|392378014|ref|YP_004985173.1| pepSY-associated TM helix	COG3182 Uncharacterized iron-regulated membrane protein	S
gi|392378041|ref|YP_004985200.1| conserved membrane protein ofunknown function	COG3597 Uncharacterized protein/domain associated with GTPases	S
gi|392379024|ref|YP_004986183.1| conserved membrane protein ofunknown function,PepSY domain	COG3182 Uncharacterized iron-regulated membrane protein	S
gi|392379095|ref|YP_004986254.1| conserved protein of unknownfunction	COG2828 Uncharacterized protein conserved in bacteria	S
gi|392379117|ref|YP_004986276.1| conserved protein of unknownfunction	COG3246 Uncharacterized conserved protein	S
gi|392379368|ref|YP_004986527.1| conserved protein of unknownfunction	COG2828 Uncharacterized protein conserved in bacteria	S
gi|392379370|ref|YP_004986529.1| conserved hypothetical protein	COG3777 Uncharacterized conserved protein	S
gi|392379647|ref|YP_004986806.1| conserved protein of unknownfunction	COG2014 Uncharacterized conserved protein	S
gi|392380122|ref|YP_004987280.1| conserved protein of unknownfunction	COG3181 Uncharacterized protein conserved in bacteria	S
gi|392380124|ref|YP_004987282.1| conserved membrane protein ofunknown function	COG3333 Uncharacterized protein conserved in bacteria	S
gi|392380449|ref|YP_004987606.1| conserved membrane protein ofunknown function	COG3333 Uncharacterized protein conserved in bacteria	S
gi|392383721|ref|YP_005032917.1| conserved hypotheticalprotein; putative membrane protein; putative TctA subunit of the	COG3333 Uncharacterized protein conserved in bacteria	S
gi|392383774|ref|YP_005032970.1| conserved membrane protein ofunknown function	COG3333 Uncharacterized protein conserved in bacteria	S
gi|392383777|ref|YP_005032973.1| exported protein of unknownfunction	COG3181 Uncharacterized protein conserved in bacteria	S
gi|392383849|ref|YP_005033045.1| conserved protein of unknownfunction	COG3246 Uncharacterized conserved protein	S
gi|392383906|ref|YP_005033102.1| conserved exported protein ofunknown function	COG3181 Uncharacterized protein conserved in bacteria	S
gi|392383907|ref|YP_005033103.1| conserved exported protein ofunknown function	COG3181 Uncharacterized protein conserved in bacteria	S
gi|392383909|ref|YP_005033105.1| conserved membrane protein ofunknown function	COG3333 Uncharacterized protein conserved in bacteria	S
gi|392384161|ref|YP_005033357.1| sulfatase-modifying factor 1(fragment)	COG1262 Uncharacterized conserved protein	S
gi|392384262|ref|YP_005033458.1| putative Tail Collar domainprotein	COG4675 Microcystin-dependent protein	S
gi|392384366|ref|YP_005033562.1| conserved membrane protein ofunknown function	COG3333 Uncharacterized protein conserved in bacteria	S
gi|392377167|ref|YP_004984326.1| transcriptional regulatorinvolved in nitrogen fixation	COG2204 Response regulator containing CheY-like receiver, AAA-type ATPase, and DNA-binding domains	T
gi|392377192|ref|YP_004984351.1| sensory box/GGDEF familyprotein (fragment)	COG2199 FOG: GGDEF domain	T
gi|392377491|ref|YP_004984650.1| two-component responseregulator	COG3947 Response regulator containing CheY-like receiver and SARP domains	T
gi|392377572|ref|YP_004984731.1| cell division responseregulator DivK	COG0784 FOG: CheY-like receiver	T
gi|392377670|ref|YP_004984829.1| putative response regulator(CheY-like receiver domain)	COG0784 FOG: CheY-like receiver	T
gi|392377790|ref|YP_004984949.1| putative histidine kinase	COG0642 Signal transduction histidine kinase	T
gi|392377883|ref|YP_004985042.1| two component transcriptionalregulatory protein, LuxR family	COG4566 Response regulator	T
gi|392377920|ref|YP_004985079.1| putative sensor histidinekinase with multiple PAS and a response regulator receiver domain	COG0642 Signal transduction histidine kinase	T
gi|392377935|ref|YP_004985094.1| protein of unknown function	COG0589 Universal stress protein UspA and related nucleotide-binding proteins	T
gi|392377936|ref|YP_004985095.1| universal stress protein UspAand related nucleotide-binding proteins (fragment)	COG0589 Universal stress protein UspA and related nucleotide-binding proteins	T
gi|392378012|ref|YP_004985171.1| carbon starvation protein A	COG1966 Carbon starvation protein, predicted membrane protein	T
gi|392378077|ref|YP_004985236.1| two-component hybrid sensorand regulator	COG0642 Signal transduction histidine kinase	T
gi|392378084|ref|YP_004985243.1| transcriptional regulatoryprotein zraR	COG2204 Response regulator containing CheY-like receiver, AAA-type ATPase, and DNA-binding domains	T
gi|392378232|ref|YP_004985391.1| putative histidine kinase	COG0642 Signal transduction histidine kinase	T
gi|392378570|ref|YP_004985730.1| two-component responseregulator (fragment)	COG0784 FOG: CheY-like receiver	T
gi|392378611|ref|YP_004985771.1| response regulator	COG0784 FOG: CheY-like receiver	T
gi|392378663|ref|YP_004985823.1| transcriptional regulator ofC4-dicarboxylate transport	COG2204 Response regulator containing CheY-like receiver, AAA-type ATPase, and DNA-binding domains	T
gi|392378820|ref|YP_004985980.1| putative signal transductionhistidine kinase	COG0642 Signal transduction histidine kinase	T
gi|392379107|ref|YP_004986266.1| two-component responseregulator	COG2204 Response regulator containing CheY-like receiver, AAA-type ATPase, and DNA-binding domains	T
gi|392379410|ref|YP_004986569.1| sensor protein	COG2202 FOG: PAS/PAC domain	T
gi|392379645|ref|YP_004986804.1| PAS/PAC domain	COG2202 FOG: PAS/PAC domain	T
gi|392379790|ref|YP_004986948.1| transcriptional regulator	COG2202 FOG: PAS/PAC domain	T
gi|392379879|ref|YP_004987037.1| C4-dicarboxylate transporttranscriptional regulatory protein (response regulator in	COG2204 Response regulator containing CheY-like receiver, AAA-type ATPase, and DNA-binding domains	T
gi|392379939|ref|YP_004987097.1| conserved protein of unknownfunction	COG2200 FOG: EAL domain	T
gi|392379958|ref|YP_004987116.1| putative diguanylatecyclase/phosphodiesterase (GGDEF and EAL domains)	COG5001 Predicted signal transduction protein containing a membrane domain, an EAL and a GGDEF domain	T
gi|392379986|ref|YP_004987144.1| two component responseregulator	COG0784 FOG: CheY-like receiver	T
gi|392380202|ref|YP_004987360.1| putative response regulatorreceiver (CheY-like protein)	COG0784 FOG: CheY-like receiver	T
gi|392380228|ref|YP_004987386.1| conserved protein of unknownfunction; PAS domain	COG2202 FOG: PAS/PAC domain	T
gi|392380371|ref|YP_004987529.1| putative histidine kinase	COG0642 Signal transduction histidine kinase	T
gi|392380374|ref|YP_004987532.1| sensor protein	COG0642 Signal transduction histidine kinase	T
gi|392383736|ref|YP_005032932.1| starvation-induced proteininvolved in peptide utilization during carbon starvation	COG1966 Carbon starvation protein, predicted membrane protein	T
gi|392383750|ref|YP_005032946.1| two component transcriptionalregulatory protein, LuxR family	COG4566 Response regulator	T
gi|392383857|ref|YP_005033053.1| transcriptional activatoryprotein aadR	COG0664 cAMP-binding proteins - catabolite gene activator and regulatory subunit of cAMP-dependent protein kinases	T
gi|392383858|ref|YP_005033054.1| two-component responseregulator	COG2204 Response regulator containing CheY-like receiver, AAA-type ATPase, and DNA-binding domains	T
gi|392384012|ref|YP_005033208.1| two component transcriptionalregulatory protein, LuxR family	COG4566 Response regulator	T
gi|392384072|ref|YP_005033268.1| putative two-componentresponse regulator	COG4566 Response regulator	T
gi|392384073|ref|YP_005033269.1| transcriptional regulator,LuxR/FixJ family	COG4566 Response regulator	T
gi|392384181|ref|YP_005033377.1| chemotaxis sensory transducer	COG2202 FOG: PAS/PAC domain	T
gi|392384280|ref|YP_005033476.1| two-component hybrid sensorand regulator (modular protein)	COG0642 Signal transduction histidine kinase	T
gi|392384478|ref|YP_005033674.1| sensor protein (fragment)	COG0784 FOG: CheY-like receiver	T
gi|392384529|ref|YP_005033725.1| putative response regulator(CheY-like receiver domain)	COG0784 FOG: CheY-like receiver	T
gi|392377228|ref|YP_004984387.1| two-component responseregulator	COG0745 Response regulators consisting of a CheY-like receiver domain and a winged-helix DNA-binding domain	TK
gi|392377502|ref|YP_004984661.1| two-component responseregulator	COG0745 Response regulators consisting of a CheY-like receiver domain and a winged-helix DNA-binding domain	TK
gi|392377628|ref|YP_004984787.1| two-component responsetranscriptional regulator (OmpR family)	COG0745 Response regulators consisting of a CheY-like receiver domain and a winged-helix DNA-binding domain	TK
gi|392378160|ref|YP_004985319.1| putative two-componenttranscriptional regulator	COG0745 Response regulators consisting of a CheY-like receiver domain and a winged-helix DNA-binding domain	TK
gi|392378440|ref|YP_004985600.1| two-component cell cycletranscriptional regulator ctrA	COG0745 Response regulators consisting of a CheY-like receiver domain and a winged-helix DNA-binding domain	TK
gi|392378534|ref|YP_004985694.1| protein of unknown function	COG0745 Response regulators consisting of a CheY-like receiver domain and a winged-helix DNA-binding domain	TK
gi|392379667|ref|YP_004986826.1| two-component transcriptionalregulator involved in heavy-metal (Cu/Zn) homeostasis	COG0745 Response regulators consisting of a CheY-like receiver domain and a winged-helix DNA-binding domain	TK
gi|392379766|ref|YP_004986924.1| cell cycle transcriptionalregulator CtrA	COG0745 Response regulators consisting of a CheY-like receiver domain and a winged-helix DNA-binding domain	TK
gi|392380005|ref|YP_004987163.1| two-component responsetranscriptional regulator (OmpR family)	COG0745 Response regulators consisting of a CheY-like receiver domain and a winged-helix DNA-binding domain	TK
gi|392380127|ref|YP_004987285.1| two-component responseregulator (OmpR family)	COG0745 Response regulators consisting of a CheY-like receiver domain and a winged-helix DNA-binding domain	TK
gi|392380251|ref|YP_004987409.1| cell cycle transcriptionalregulator	COG0745 Response regulators consisting of a CheY-like receiver domain and a winged-helix DNA-binding domain	TK
gi|392383812|ref|YP_005033008.1| putative two componenttranscriptional regulator, LuxR family	COG2197 Response regulator containing a CheY-like receiver domain and an HTH DNA-binding domain	TK
gi|392383813|ref|YP_005033009.1| putative two-componenttranscriptional regulator, LuxR family	COG2197 Response regulator containing a CheY-like receiver domain and an HTH DNA-binding domain	TK
gi|392383815|ref|YP_005033011.1| putative two componenttranscriptional regulator	COG2197 Response regulator containing a CheY-like receiver domain and an HTH DNA-binding domain	TK
gi|392384128|ref|YP_005033324.1| two-component responseregulator	COG0745 Response regulators consisting of a CheY-like receiver domain and a winged-helix DNA-binding domain	TK
gi|392379401|ref|YP_004986560.1| putative Sec-independentprotein translocase protein TatA/E (fragment)	COG1826 Sec-independent protein secretion pathway components	U
gi|392377638|ref|YP_004984797.1| putative component ofmultidrug efflux pump,acrB/acrD/acrF family	COG0841 Cation/multidrug efflux pump	V
gi|392377975|ref|YP_004985134.1| ABC-type transporter; fusedmembrane and ATP-binding components	COG1132 ABC-type multidrug transport system, ATPase and permease components	V
gi|392378359|ref|YP_004985519.1| putative multidrug resistancemembrane protein (MFP family)	COG1566 Multidrug resistance efflux pump	V
gi|392378879|ref|YP_004986039.1| multidrug efflux transporter	COG0841 Cation/multidrug efflux pump	V
gi|392379112|ref|YP_004986271.1| RND efflux transporter,AcrB-like component (fragment)	COG0841 Cation/multidrug efflux pump	V
gi|392379390|ref|YP_004986549.1| putative multidrug effluxtransporter,acrB/acrD/acrF family	COG0841 Cation/multidrug efflux pump	V
gi|392379438|ref|YP_004986597.1| putative component ofmultidrug efflux system (RND family)	COG0841 Cation/multidrug efflux pump	V
gi|392379480|ref|YP_004986639.1| putative secretion proteinHlyD	COG1566 Multidrug resistance efflux pump	V
gi|392379836|ref|YP_004986994.1| multidrug efflux transporter,AcrB component	COG0841 Cation/multidrug efflux pump	V
gi|392379956|ref|YP_004987114.1| putative Phosphonate ABCtransporter, ATPase component	COG1131 ABC-type multidrug transport system, ATPase component	V
gi|392380087|ref|YP_004987245.1| multidrug efflux transporter(RND family)	COG0841 Cation/multidrug efflux pump	V
gi|392384040|ref|YP_005033236.1| ABC transporter (ATP bindingprotein)	COG1131 ABC-type multidrug transport system, ATPase component	V
gi|392384214|ref|YP_005033410.1| putative ABC transporter(ATP-binding protein)	COG1131 ABC-type multidrug transport system, ATPase component	V
gi|392384427|ref|YP_005033623.1| conserved protein of unknownfunction	COG2348 Uncharacterized protein involved in methicillin resistance	V
gi|392384585|ref|YP_005033780.1| putative cation/multidrugefflux transporter,RND family	COG0841 Cation/multidrug efflux pump	V
Unconnected proteins
gi|392378575|ref|YP_004985735.1| putative deacetylase	COG0123 Deacetylases, including yeast histone deacetylase and acetoin utilization protein	BQ
gi|392383847|ref|YP_005033043.1| acetylpolyamine aminohydrolase	COG0123 Deacetylases, including yeast histone deacetylase and acetoin utilization protein	BQ
gi|392378905|ref|YP_004986065.1| pyruvate dehydrogenase E1component, beta subunit	COG0022 Pyruvate/2-oxoglutarate dehydrogenase complex, dehydrogenase (E1) component, eukaryotic type, beta subunit	C
gi|392384401|ref|YP_005033597.1| protein of unknown function	COG0022 Pyruvate/2-oxoglutarate dehydrogenase complex, dehydrogenase (E1) component, eukaryotic type, beta subunit	C
gi|392380346|ref|YP_004987504.1| succinyl-CoA synthetase, betasubunit	COG0045 Succinyl-CoA synthetase, beta subunit	C
gi|392380347|ref|YP_004987505.1| succinyl-CoA synthetase, alphasubunit,NAD(P)-binding	COG0074 Succinyl-CoA synthetase, alpha subunit	C
gi|392378081|ref|YP_004985240.1| formate dehydrogenase-O majorsubunit	COG0243 Anaerobic dehydrogenases, typically selenocysteine-containing	C
gi|392378108|ref|YP_004985267.1| nitrate reductase, largesubunit (modular protein)	COG0243 Anaerobic dehydrogenases, typically selenocysteine-containing	C
gi|392378145|ref|YP_004985304.1| formate dehydrogenase, Asubunit	COG0243 Anaerobic dehydrogenases, typically selenocysteine-containing	C
gi|392380348|ref|YP_004987506.1| DMSO reductase chain A(fragment)	COG0243 Anaerobic dehydrogenases, typically selenocysteine-containing	C
gi|392380349|ref|YP_004987507.1| DMSO reductase chain A(fragment)	COG0243 Anaerobic dehydrogenases, typically selenocysteine-containing	C
gi|392383957|ref|YP_005033153.1| molydopterindinucleotide-binding region	COG0243 Anaerobic dehydrogenases, typically selenocysteine-containing	C
gi|392384351|ref|YP_005033547.1| putative dimethyl sulfoxidereductase(DMSO reductase)	COG0243 Anaerobic dehydrogenases, typically selenocysteine-containing	C
gi|392384343|ref|YP_005033539.1| putative Fe-S oxidoreductase	COG0247 Fe-S oxidoreductase	C
gi|392379049|ref|YP_004986208.1| protein of unknown function	COG0277 FAD/FMN-containing dehydrogenases	C
gi|392384344|ref|YP_005033540.1| putative 4Fe-4S ferredoxin,oxidoreductase	COG0277 FAD/FMN-containing dehydrogenases	C
gi|392379840|ref|YP_004986998.1| phosphate acetyltransferase	COG0280 Phosphotransacetylase	C
gi|392378666|ref|YP_004985826.1| NADP-dependent malic enzyme	COG0281 Malic enzyme	C
gi|392379841|ref|YP_004986999.1| acetate kinase (fragment)	COG0282 Acetate kinase	C
gi|392384152|ref|YP_005033348.1| 2-methylcitrate synthase	COG0372 Citrate synthase	C
gi|392384516|ref|YP_005033712.1| citrate synthase	COG0372 Citrate synthase	C
gi|392378501|ref|YP_004985661.1| Uptake hydrogenase largesubunit precursor	COG0374 Ni,Fe-hydrogenase I large subunit	C
gi|392384083|ref|YP_005033279.1| acetyl-CoA hydrolase	COG0427 Acetyl-CoA hydrolase	C
gi|392378080|ref|YP_004985239.1| formate dehydrogenase-Oiron-sulfur subunit	COG0437 Fe-S-cluster-containing hydrogenase components 1	C
gi|392378146|ref|YP_004985305.1| formate dehydrogenase,iron-sulfur subunit	COG0437 Fe-S-cluster-containing hydrogenase components 1	C
gi|392378503|ref|YP_004985663.1| hydrogenase-2 operon proteinhybA	COG0437 Fe-S-cluster-containing hydrogenase components 1	C
gi|392380350|ref|YP_004987508.1| 4Fe-4S ferredoxin, iron-sulfurbinding domain protein	COG0437 Fe-S-cluster-containing hydrogenase components 1	C
gi|392383959|ref|YP_005033155.1| Fe-S-cluster-containinghydrogenase components 1	COG0437 Fe-S-cluster-containing hydrogenase components 1	C
gi|392377158|ref|YP_004984317.1| pyruvate dehydrogenase,dihydrolipoamide acetyltransferase (E2) component (fragment)	COG0508 Pyruvate/2-oxoglutarate dehydrogenase complex, dihydrolipoamide acyltransferase (E2) component, and related enzymes	C
gi|392378998|ref|YP_004986157.1| dihydrolipoyllysine-residueacetyltransferase component of pyruvate dehydrogenase complex (E2)	COG0508 Pyruvate/2-oxoglutarate dehydrogenase complex, dihydrolipoamide acyltransferase (E2) component, and related enzymes	C
gi|392383974|ref|YP_005033170.1| putative ammonia monooxygenase	COG0538 Isocitrate dehydrogenases	C
gi|392384512|ref|YP_005033708.1| glycerol kinase	COG0554 Glycerol kinase	C
gi|392379742|ref|YP_004986900.1| putative Oxoglutaratedehydrogenase (succinyl-transferring)	COG0567 2-oxoglutarate dehydrogenase complex, dehydrogenase (E1) component, and related enzymes	C
gi|392379743|ref|YP_004986901.1| 2-oxoglutarate decarboxylase,component of the 2-oxoglutarate dehydrogenase complex, thiamin-binding	COG0567 2-oxoglutarate dehydrogenase complex, dehydrogenase (E1) component, and related enzymes	C
gi|392384504|ref|YP_005033700.1| sn-glycerol-3-phosphatedehydrogenase FAD/NAD(P)-binding (aerobic)	COG0578 Glycerol-3-phosphate dehydrogenase	C
gi|392379374|ref|YP_004986533.1| 2Fe-2S ferredoxin (FdII)	COG0633 Ferredoxin	C
gi|392384065|ref|YP_005033261.1| ferredoxin	COG0633 Ferredoxin	C
gi|392377187|ref|YP_004984346.1| putative hydrogenase protein	COG0650 Formate hydrogenlyase subunit 4	C
gi|392378720|ref|YP_004985880.1| putative oxidoreductase,aldo/keto reductase family	COG0667 Predicted oxidoreductases (related to aryl-alcohol dehydrogenases)	C
gi|392380111|ref|YP_004987269.1| aldo-keto reductase	COG0667 Predicted oxidoreductases (related to aryl-alcohol dehydrogenases)	C
gi|392383963|ref|YP_005033159.1| pyridoxal 4-dehydrogenase	COG0667 Predicted oxidoreductases (related to aryl-alcohol dehydrogenases)	C
gi|392378500|ref|YP_004985660.1| hydrogenase maturation proteinhupD	COG0680 Ni,Fe-hydrogenase maturation factor	C
gi|392377774|ref|YP_004984933.1| flavodoxin	COG0716 Flavodoxins	C
gi|392378568|ref|YP_004985728.1| Ubiquinol-cytochrome Creductase, iron-sulfur subunit	COG0723 Rieske Fe-S protein	C
gi|392377693|ref|YP_004984852.1| cob(II)yrinic acid a,c-diamidereductase	COG0778 Nitroreductase	C
gi|392379624|ref|YP_004986783.1| conserved hypotheticalprotein; putative NADH oxidase/flavin reductase family; putative	COG0778 Nitroreductase	C
gi|392384071|ref|YP_005033267.1| nitroreductase	COG0778 Nitroreductase	C
gi|392384361|ref|YP_005033557.1| putative NADHdehydrogenase/NAD(P)H nitroreductase	COG0778 Nitroreductase	C
gi|392377262|ref|YP_004984421.1| putative Fe-S assembly protein(NifU-like)	COG0822 NifU homolog involved in Fe-S cluster formation	C
gi|392379962|ref|YP_004987120.1| cytochrome c oxidase, subunitI	COG0843 Heme/copper-type cytochrome/quinol oxidases, subunit 1	C
gi|392383875|ref|YP_005033071.1| cytochrome o ubiquinoloxidase, subunit I (Ubiquinol oxidase chain A)	COG0843 Heme/copper-type cytochrome/quinol oxidases, subunit 1	C
gi|392378340|ref|YP_004985500.1| succinate-semialdehydedehydrogenase	COG1012 NAD-dependent aldehyde dehydrogenases	C
gi|392380297|ref|YP_004987455.1| aldehyde-alcohol dehydrogenase	COG1012 NAD-dependent aldehyde dehydrogenases	C
gi|392380345|ref|YP_004987503.1| aldehyde Dehydrogenase	COG1012 NAD-dependent aldehyde dehydrogenases	C
gi|392380380|ref|YP_004987538.1| aldehyde dehydrogenase protein	COG1012 NAD-dependent aldehyde dehydrogenases	C
gi|392383726|ref|YP_005032922.1| methylmalonate-semialdehydedehydrogenase	COG1012 NAD-dependent aldehyde dehydrogenases	C
gi|392379068|ref|YP_004986227.1| oxidoreductase NAD-bindingdomain protein	COG1018 Flavodoxin reductases (ferredoxin-NADPH reductases) family 1	C
gi|392379789|ref|YP_004986947.1| putative dioxygenase subunit	COG1018 Flavodoxin reductases (ferredoxin-NADPH reductases) family 1	C
gi|392384208|ref|YP_005033404.1| putative Formylmethanofurandehydrogenase subunit B	COG1029 Formylmethanofuran dehydrogenase subunit B	C
gi|392378113|ref|YP_004985272.1| conserved protein of unknownfunction	COG1032 Fe-S oxidoreductase	C
gi|392379421|ref|YP_004986580.1| putative Fe-S oxidoreductasehomolog to Magnesium-protoporphyrin IX monomethyl ester (oxidative)	COG1032 Fe-S oxidoreductase	C
gi|392380439|ref|YP_004987596.1| Fe-S oxidoreductase-likeprotein	COG1032 Fe-S oxidoreductase	C
gi|392384153|ref|YP_005033349.1| protein of unknown function	COG1048 Aconitase A	C
gi|392384154|ref|YP_005033350.1| aconitate hydratase 1(fragment)	COG1048 Aconitase A	C
gi|392377768|ref|YP_004984927.1| aconitate hydratase 2	COG1049 Aconitase B	C
gi|392377436|ref|YP_004984595.1| putative Fumaratereductase/succinate dehydrogenase flavoprotein	COG1053 Succinate dehydrogenase/fumarate reductase, flavoprotein subunit	C
gi|392377644|ref|YP_004984803.1| S-(hydroxymethyl)glutathionedehydrogenase	COG1062 Zn-dependent alcohol dehydrogenases, class III	C
gi|392378904|ref|YP_004986064.1| pyruvate dehydrogenase E1component, alpha subunit	COG1071 Pyruvate/2-oxoglutarate dehydrogenase complex, dehydrogenase (E1) component, eukaryotic type, alpha subunit	C
gi|392384400|ref|YP_005033596.1| pyruvate dehydrogenase E1component, alpha subunit	COG1071 Pyruvate/2-oxoglutarate dehydrogenase complex, dehydrogenase (E1) component, eukaryotic type, alpha subunit	C
gi|392384342|ref|YP_005033538.1| putative oxidoreductasesubunit with NAD(P)-binding domain and ferridoxin-like domain	COG1139 Uncharacterized conserved protein containing a ferredoxin-like domain	C
gi|392377451|ref|YP_004984610.1| conserved protein of unknownfunction	COG1145 Ferredoxin	C
gi|392383863|ref|YP_005033059.1| ferredoxin-type protein,putative role in electron transfer to periplasmic nitrate reductase	COG1145 Ferredoxin	C
gi|392384209|ref|YP_005033405.1| formylmethanofurandehydrogenase, subunit A (Amidohydrolase 3 domain)	COG1229 Formylmethanofuran dehydrogenase subunit A	C
gi|392377159|ref|YP_004984318.1| dihydrolipoyl dehydrogenase	COG1249 Pyruvate/2-oxoglutarate dehydrogenase complex, dihydrolipoamide dehydrogenase (E3) component, and related enzymes	C
gi|392378106|ref|YP_004985265.1| nitrite reductase, largesubunit,NAD(P)H-binding	COG1251 NAD(P)H-nitrite reductase	C
gi|392379965|ref|YP_004987123.1| acylphosphatase	COG1254 Acylphosphatases	C
gi|392378741|ref|YP_004985901.1| cytochrome bd ubiquinoloxidase, subunit I (cydA)	COG1271 Cytochrome bd-type quinol oxidase, subunit 1	C
gi|392379910|ref|YP_004987068.1| phosphoenolpyruvatecarboxykinase	COG1274 Phosphoenolpyruvate carboxykinase (GTP)	C
gi|392378742|ref|YP_004985902.1| cytochrome bd ubiquinoloxidase, subunit II (cydB, qxtB) (modular protein)	COG1294 Cytochrome bd-type quinol oxidase, subunit 2	C
gi|392378222|ref|YP_004985381.1| FMN-dependent alpha-hydroxyacid dehydrogenase	COG1304 L-lactate dehydrogenase (FMN-dependent) and related alpha-hydroxy acid dehydrogenases	C
gi|392379130|ref|YP_004986289.1| l-lactate dehydrogenase[cytochrome]	COG1304 L-lactate dehydrogenase (FMN-dependent) and related alpha-hydroxy acid dehydrogenases	C
gi|392379728|ref|YP_004986886.1| molybdopterin dehydrogenaseFAD-binding	COG1319 Aerobic-type carbon monoxide dehydrogenase, middle subunit CoxM/CutM homologs	C
gi|392379008|ref|YP_004986167.1| putative iron-containingalcohol dehydrogenase	COG1454 Alcohol dehydrogenase, class IV	C
gi|392379262|ref|YP_004986421.1| alcohol dehydrogenase	COG1454 Alcohol dehydrogenase, class IV	C
gi|392379475|ref|YP_004986634.1| Fe-containing alcoholdehydrogenase	COG1454 Alcohol dehydrogenase, class IV	C
gi|392377831|ref|YP_004984990.1| putative xanthinedehydrogenase, molybdenum binding subunit	COG1529 Aerobic-type carbon monoxide dehydrogenase, large subunit CoxL/CutL homologs	C
gi|392379229|ref|YP_004986388.1| putative xanthinedehydrogenase (YagR-like),molybdenum binding subunit	COG1529 Aerobic-type carbon monoxide dehydrogenase, large subunit CoxL/CutL homologs	C
gi|392379727|ref|YP_004986885.1| putative carbon-monoxidedehydrogenase large subunit, coxL-like protein	COG1529 Aerobic-type carbon monoxide dehydrogenase, large subunit CoxL/CutL homologs	C
gi|392379797|ref|YP_004986955.1| isoquinoline 1-oxidoreductasebeta subunit (aldehyde dehydrogenase subunit)	COG1529 Aerobic-type carbon monoxide dehydrogenase, large subunit CoxL/CutL homologs	C
gi|392384345|ref|YP_005033541.1| glycolate permease (LctPfamily)	COG1620 L-lactate permease	C
gi|392384444|ref|YP_005033640.1| putative L-lactate permease	COG1620 L-lactate permease	C
gi|392379961|ref|YP_004987119.1| cytochrome c oxidase, subunitII	COG1622 Heme/copper-type cytochrome/quinol oxidases, subunit 2	C
gi|392383876|ref|YP_005033072.1| cytochrome o ubiquinol oxidasesubunit II	COG1622 Heme/copper-type cytochrome/quinol oxidases, subunit 2	C
gi|392378504|ref|YP_004985664.1| Uptake hydrogenase smallsubunit precursor (Hydrogenlyase) (Membrane-bound hydrogenase small	COG1740 Ni,Fe-hydrogenase I small subunit	C
gi|392378021|ref|YP_004985180.1| formyl-CoA transferase	COG1804 Predicted acyl-CoA transferases/carnitine dehydratase	C
gi|392379747|ref|YP_004986905.1| putative dehydratase/racemase	COG1804 Predicted acyl-CoA transferases/carnitine dehydratase	C
gi|392380229|ref|YP_004987387.1| formyl-CoA transferaseNAD(P)-binding	COG1804 Predicted acyl-CoA transferases/carnitine dehydratase	C
gi|392383874|ref|YP_005033070.1| cytochrome o ubiquinol oxidasesubunit III (Ubiquinol oxidase chain C)	COG1845 Heme/copper-type cytochrome/quinol oxidase, subunit 3	C
gi|392377289|ref|YP_004984448.1| formate dehydrogenase betasubunit	COG1894 NADH:ubiquinone oxidoreductase, NADH-binding (51 kD) subunit	C
gi|392380236|ref|YP_004987394.1| Tungsten-containing formatedehydrogenase, beta subunit	COG1894 NADH:ubiquinone oxidoreductase, NADH-binding (51 kD) subunit	C
gi|392377288|ref|YP_004984447.1| formate dehydrogenase gammasubunit	COG1905 NADH:ubiquinone oxidoreductase 24 kD subunit	C
gi|392379656|ref|YP_004986815.1| nitric oxide reductase (NOR),small subunit	COG2010 Cytochrome c, mono- and diheme variants	C
gi|392384226|ref|YP_005033422.1| putative cytochrome c protein(fragment)	COG2010 Cytochrome c, mono- and diheme variants	C
gi|392384210|ref|YP_005033406.1|formylmethanofuran-tetrahydromethanopterin formyltransferase	COG2037 Formylmethanofuran:tetrahydromethanopterin formyltransferase	C
gi|392377536|ref|YP_004984695.1| l-lactate dehydrogenase	COG2055 Malate/L-lactate dehydrogenases	C
gi|392380175|ref|YP_004987333.1| putative enzyme	COG2055 Malate/L-lactate dehydrogenases	C
gi|392377939|ref|YP_004985098.1| bacterial luciferase familyprotein	COG2141 Coenzyme F420-dependent N5,N10-methylene tetrahydromethanopterin reductase and related flavin-dependent oxidoreductases	C
gi|392384211|ref|YP_005033407.1| putative formylmethanofurandehydrogenase,subunit C	COG2218 Formylmethanofuran dehydrogenase subunit C	C
gi|392384023|ref|YP_005033219.1| putative transketolase(fragment)	COG2609 Pyruvate dehydrogenase complex, dehydrogenase (E1) component	C
gi|392384024|ref|YP_005033220.1| protein of unknown function	COG2609 Pyruvate dehydrogenase complex, dehydrogenase (E1) component	C
gi|392379629|ref|YP_004986788.1| nitrogenasemolybdenum-cofactor synthesis protein nifE	COG2710 Nitrogenase molybdenum-iron protein, alpha and beta chains	C
gi|392379630|ref|YP_004986789.1| nitrogenasereductase-associated ferredoxin,nifN	COG2710 Nitrogenase molybdenum-iron protein, alpha and beta chains	C
gi|392379638|ref|YP_004986797.1| nitrogenase molybdenum-ironprotein alpha chain,nifD	COG2710 Nitrogenase molybdenum-iron protein, alpha and beta chains	C
gi|392379640|ref|YP_004986799.1| nitrogenase molybdenum-ironprotein beta chain,nifK	COG2710 Nitrogenase molybdenum-iron protein, alpha and beta chains	C
gi|392379960|ref|YP_004987118.1| putative cytochrome c, class I	COG2863 Cytochrome c553	C
gi|392378079|ref|YP_004985238.1| formate dehydrogenase,cytochrome b556(fdo) subunit	COG2864 Cytochrome b subunit of formate dehydrogenase	C
gi|392378147|ref|YP_004985306.1| formate dehydrogenase, gammasubunit	COG2864 Cytochrome b subunit of formate dehydrogenase	C
gi|392378843|ref|YP_004986003.1| putative Cytochrome b561family protein	COG3038 Cytochrome B561	C
gi|392383873|ref|YP_005033069.1| cytochrome o ubiquinoloxidase, subunit IV (Ubiquinol oxidase chain D)	COG3125 Heme/copper-type cytochrome/quinol oxidase, subunit 4	C
gi|392377183|ref|YP_004984342.1| NADH ubiquinoneoxidoreductase, 20 kDa subunit	COG3260 Ni,Fe-hydrogenase III small subunit	C
gi|392377184|ref|YP_004984343.1| hydrogenase-4 component G	COG3261 Ni,Fe-hydrogenase III large subunit	C
gi|392383996|ref|YP_005033192.1| bifunctional protein putA[Includes: Proline dehydrogenase ; Delta-1-pyrroline-5-carboxylate	COG4230 Delta 1-pyrroline-5-carboxylate dehydrogenase	C
gi|392377186|ref|YP_004984345.1| hydrogenase-4 membrane subunitE	COG4237 Hydrogenase 4 membrane component (E)	C
gi|392379406|ref|YP_004986565.1| nitrous-oxide reductase	COG4263 Nitrous oxide reductase	C
gi|392384168|ref|YP_005033364.1| conserved protein of unknownfunction	COG4313 Protein involved in meta-pathway of phenol degradation	C
gi|392379403|ref|YP_004986562.1| copper ABC transporter,permease component (modular protein)	COG4314 Predicted lipoprotein involved in nitrous oxide reduction	C
gi|392380272|ref|YP_004987430.1| putative periplasmic nitratereductase NapE (fragment)	COG4459 Periplasmic nitrate reductase system, NapE component	C
gi|392378502|ref|YP_004985662.1| hydrogenase 2 cytochrome btype component	COG5557 Polysulphide reductase	C
gi|392377185|ref|YP_004984344.1| hydrogenase-4 membrane subunitF	COG0651 Formate hydrogenlyase subunit 3/Multisubunit Na+/H+ antiporter, MnhD subunit	CP
gi|392377188|ref|YP_004984347.1| hydrogenase-4 component B,membrane subunit (fragment)	COG0651 Formate hydrogenlyase subunit 3/Multisubunit Na+/H+ antiporter, MnhD subunit	CP
gi|392377189|ref|YP_004984348.1| hydrogenase-4 component B,membrane subunit (fragment)	COG0651 Formate hydrogenlyase subunit 3/Multisubunit Na+/H+ antiporter, MnhD subunit	CP
gi|392377745|ref|YP_004984904.1| cobalamin B12-binding domainprotein	COG0651 Formate hydrogenlyase subunit 3/Multisubunit Na+/H+ antiporter, MnhD subunit	CP
gi|392378055|ref|YP_004985214.1| ph adaptation potassium effluxsystem D transmembrane protein	COG0651 Formate hydrogenlyase subunit 3/Multisubunit Na+/H+ antiporter, MnhD subunit	CP
gi|392379076|ref|YP_004986235.1| quinone oxidoreductase(NADPH:quinone reductase)	COG0604 NADPH:quinone reductase and related Zn-dependent oxidoreductases	CR
gi|392378319|ref|YP_004985479.1| putative septum formationprotein (Maf-like)	COG0424 Nucleotide-binding protein implicated in inhibition of septum formation	D
gi|392378448|ref|YP_004985608.1| flagellar number regulator	COG0455 ATPases involved in chromosome partitioning	D
gi|392379180|ref|YP_004986339.1| protein of unknown function	COG0489 ATPases involved in chromosome partitioning	D
gi|392383828|ref|YP_005033024.1| putative non-specificprotein-Tyrosine kinase	COG0489 ATPases involved in chromosome partitioning	D
gi|392377741|ref|YP_004984900.1| cell wall shape-determiningprotein	COG0772 Bacterial cell division membrane protein	D
gi|392379439|ref|YP_004986598.1| conserved protein of unknownfunction	COG0772 Bacterial cell division membrane protein	D
gi|392379852|ref|YP_004987010.1| conserved protein of unknownfunction	COG0850 Septum formation inhibitor	D
gi|392378327|ref|YP_004985487.1| chromosome partitioningprotein	COG1192 ATPases involved in chromosome partitioning	D
gi|392379701|ref|YP_004986860.1| protein of unknown function	COG1192 ATPases involved in chromosome partitioning	D
gi|392378473|ref|YP_004985633.1| chromosome segregation proteinSMC	COG1196 Chromosome segregation ATPases	D
gi|392378405|ref|YP_004985565.1| conserved membrane protein ofunknown function	COG2177 Cell division protein	D
gi|392378903|ref|YP_004986063.1| putative septum formationinitiator	COG2919 Septum formation initiator	D
gi|392378329|ref|YP_004985489.1| arginase	COG0010 Arginase/agmatinase/formimionoglutamate hydrolase, arginase family	E
gi|392379713|ref|YP_004986872.1| putative Agmatinase	COG0010 Arginase/agmatinase/formimionoglutamate hydrolase, arginase family	E
gi|392379889|ref|YP_004987047.1|arginase/agmatinase/formiminoglutamase	COG0010 Arginase/agmatinase/formimionoglutamate hydrolase, arginase family	E
gi|392379968|ref|YP_004987126.1| Agmatinase, mitochondrial	COG0010 Arginase/agmatinase/formimionoglutamate hydrolase, arginase family	E
gi|392384031|ref|YP_005033227.1| TRAP dicarboxylatetransporter, periplasmic solute-binding component	COG0014 Gamma-glutamyl phosphate reductase	E
gi|392377737|ref|YP_004984896.1| diaminopimelate decarboxylase	COG0019 Diaminopimelate decarboxylase	E
gi|392380334|ref|YP_004987492.1| putative cysteine synthase	COG0031 Cysteine synthase	E
gi|392378314|ref|YP_004985474.1| ATP-phosphoribosyltransferase	COG0040 ATP phosphoribosyltransferase	E
gi|392378210|ref|YP_004985369.1| ornithine carbamoyltransferase(OTCase)	COG0078 Ornithine carbamoyltransferase	E
gi|392378519|ref|YP_004985679.1| histidinol-phosphateaminotransferase	COG0079 Histidinol-phosphate/aromatic aminotransferase and cobyric acid decarboxylase	E
gi|392377717|ref|YP_004984876.1| conserved protein of unknownfunction	COG0119 Isopropylmalate/homocitrate/citramalate synthases	E
gi|392380428|ref|YP_004987585.1| protein of unknown function,TPR repeat domains	COG0119 Isopropylmalate/homocitrate/citramalate synthases	E
gi|392383676|ref|YP_005032872.1| hydroxymethylglutaryl-CoAlyase	COG0119 Isopropylmalate/homocitrate/citramalate synthases	E
gi|392377232|ref|YP_004984391.1| aspartate-semialdehydedehydrogenase	COG0136 Aspartate-semialdehyde dehydrogenase	E
gi|392378339|ref|YP_004985499.1| 4-aminobutyrate transaminase	COG0160 4-aminobutyrate aminotransferase and related aminotransferases	E
gi|392379319|ref|YP_004986478.1| pyridoxal-phosphate-dependentaminotransferase	COG0160 4-aminobutyrate aminotransferase and related aminotransferases	E
gi|392377735|ref|YP_004984894.1| argininosuccinate lyase	COG0165 Argininosuccinate lyase	E
gi|392380463|ref|YP_004987620.1| D,D-heptose 1,7-bisphosphatephosphatase	COG0241 Histidinol phosphatase and related phosphatases	E
gi|392377613|ref|YP_004984772.1| leucine aminopeptidase	COG0260 Leucyl aminopeptidase	E
gi|392378520|ref|YP_004985680.1| cyclohexadienyl dehydrogenase	COG0287 Prephenate dehydrogenase	E
gi|392377270|ref|YP_004984429.1| aminopeptidase N	COG0308 Aminopeptidase N	E
gi|392378383|ref|YP_004985543.1| peptidase M1	COG0308 Aminopeptidase N	E
gi|392380243|ref|YP_004987401.1| leucine dehydrogenase	COG0334 Glutamate dehydrogenase/leucine dehydrogenase	E
gi|392383752|ref|YP_005032948.1| NADP-specific glutamatedehydrogenase	COG0334 Glutamate dehydrogenase/leucine dehydrogenase	E
gi|392383945|ref|YP_005033141.1| peptidyl-dipeptidase	COG0339 Zn-dependent oligopeptidases	E
gi|392383995|ref|YP_005033191.1| pyrroline-5-carboxylatereductase	COG0345 Pyrroline-5-carboxylate reductase	E
gi|392378598|ref|YP_004985758.1| glyoxalase/bleomycinresistance protein/dioxygenase	COG0346 Lactoylglutathione lyase and related lyases	E
gi|392379636|ref|YP_004986795.1| lactoylglutathione lyase	COG0346 Lactoylglutathione lyase and related lyases	E
gi|392380162|ref|YP_004987320.1| lactoylglutathione lyase(Glyoxylase I)	COG0346 Lactoylglutathione lyase and related lyases	E
gi|392384134|ref|YP_005033330.1| conserved protein of unknownfunction	COG0346 Lactoylglutathione lyase and related lyases	E
gi|392378274|ref|YP_004985434.1| asparagine synthase,glutamine-hydrolyzing	COG0367 Asparagine synthase (glutamine-hydrolyzing)	E
gi|392383733|ref|YP_005032929.1| asparagine synthetase(glutamine-hydrolyzing)	COG0367 Asparagine synthase (glutamine-hydrolyzing)	E
gi|392379720|ref|YP_004986878.1| protein of unknown function	COG0405 Gamma-glutamyltransferase	E
gi|392380177|ref|YP_004987335.1| putativegamma-glutamyltranspeptidase	COG0405 Gamma-glutamyltransferase	E
gi|392380307|ref|YP_004987465.1| branched-chain amino acid ABCtransporter,ATP-binding protein	COG0410 ABC-type branched-chain amino acid transport systems, ATPase component	E
gi|392379006|ref|YP_004986165.1| ABC tranpsorter, permeaseprotein (N-ter) and ATP-binding protein (C-ter); putative	COG0411 ABC-type branched-chain amino acid transport systems, ATPase component	E
gi|392379018|ref|YP_004986177.1| putative ABC tranpsorter,permease protein (N-ter) and ATP-binding protein (C-ter);	COG0411 ABC-type branched-chain amino acid transport systems, ATPase component	E
gi|392379472|ref|YP_004986631.1| ABC tranpsorter, permeaseprotein (N-ter) and ATP-binding protein (C-ter); putative	COG0411 ABC-type branched-chain amino acid transport systems, ATPase component	E
gi|392378457|ref|YP_004985617.1| Kynurenine-oxoglutaratetransaminase	COG0436 Aspartate/tyrosine/aromatic aminotransferase	E
gi|392379880|ref|YP_004987038.1| aminotransferase class I andII	COG0436 Aspartate/tyrosine/aromatic aminotransferase	E
gi|392384079|ref|YP_005033275.1| aminotransferase class I andII	COG0436 Aspartate/tyrosine/aromatic aminotransferase	E
gi|392384406|ref|YP_005033602.1| putative short-chaindehydrogenase; putative 3-oxoacyl-[acyl-carrier-protein] reductase	COG0436 Aspartate/tyrosine/aromatic aminotransferase	E
gi|392378579|ref|YP_004985739.1| two-component sensor histidinekinase	COG0460 Homoserine dehydrogenase	E
gi|392377537|ref|YP_004984696.1| putative threonine synthase(TS)	COG0498 Threonine synthase	E
gi|392384396|ref|YP_005033592.1| putative cysteine desulfurase	COG0520 Selenocysteine lyase	E
gi|392378180|ref|YP_004985339.1| aspartokinase	COG0527 Aspartokinases	E
gi|392378218|ref|YP_004985377.1| putative Anthranilatephosphoribosyltransferase	COG0547 Anthranilate phosphoribosyltransferase	E
gi|392377677|ref|YP_004984836.1| putative branched-chain aminoacid ABC transporter, permease component	COG0559 Branched-chain amino acid ABC-type transport system, permease components	E
gi|392377712|ref|YP_004984871.1| putative branched-chain aminoacid ABC transporter, permease component (livH-like)	COG0559 Branched-chain amino acid ABC-type transport system, permease components	E
gi|392379005|ref|YP_004986164.1| putative branched-chain aminoacid ABC transporter (permease protein)	COG0559 Branched-chain amino acid ABC-type transport system, permease components	E
gi|392379017|ref|YP_004986176.1| putative High-affinitybranched-chain amino acid transport system permease protein	COG0559 Branched-chain amino acid ABC-type transport system, permease components	E
gi|392379102|ref|YP_004986261.1| putative branched-chain aminoacid transporter,permease protein	COG0559 Branched-chain amino acid ABC-type transport system, permease components	E
gi|392379471|ref|YP_004986630.1| high-affinity branched-chainamino acid ABC transporter (permease protein)	COG0559 Branched-chain amino acid ABC-type transport system, permease components	E
gi|392380331|ref|YP_004987489.1| branched-chain amino acids ABCtransporter; permease component	COG0559 Branched-chain amino acid ABC-type transport system, permease components	E
gi|392383689|ref|YP_005032885.1| putative branched-chain aminoacid ABC transporter, permease component	COG0559 Branched-chain amino acid ABC-type transport system, permease components	E
gi|392384415|ref|YP_005033611.1| high-affinity branched-chainamino acid ABC transporter (permease protein)	COG0559 Branched-chain amino acid ABC-type transport system, permease components	E
gi|392384146|ref|YP_005033342.1|5-methyltetrahydropteroyltriglutamate-homocysteine S-methyltransferase	COG0620 Methionine synthase II (cobalamin-independent)	E
gi|392378129|ref|YP_004985288.1| protein of unknown function	COG0624 Acetylornithine deacetylase/Succinyl-diaminopimelate desuccinylase and related deacylases	E
gi|392378130|ref|YP_004985289.1| N-carbamoyl-L-amino acidhydrolase (fragment)	COG0624 Acetylornithine deacetylase/Succinyl-diaminopimelate desuccinylase and related deacylases	E
gi|392378131|ref|YP_004985290.1| putative acetylornithinedeacetylase or succinyl-diaminopimelate desuccinylase	COG0624 Acetylornithine deacetylase/Succinyl-diaminopimelate desuccinylase and related deacylases	E
gi|392378148|ref|YP_004985307.1| putative acetylornithinedeacetylase or succinyl-diaminopimelate desuccinylase	COG0624 Acetylornithine deacetylase/Succinyl-diaminopimelate desuccinylase and related deacylases	E
gi|392379714|ref|YP_004986873.1| amidase,hydantoinase/carbamoylase family	COG0624 Acetylornithine deacetylase/Succinyl-diaminopimelate desuccinylase and related deacylases	E
gi|392383840|ref|YP_005033036.1| putative acetylornithinedeacetylase or succinyl-diaminopimelate desuccinylase	COG0624 Acetylornithine deacetylase/Succinyl-diaminopimelate desuccinylase and related deacylases	E
gi|392383846|ref|YP_005033042.1| N-carbamoyl-L-amino acidhydrolase	COG0624 Acetylornithine deacetylase/Succinyl-diaminopimelate desuccinylase and related deacylases	E
gi|392377631|ref|YP_004984790.1| FAD-dependent oxidoreductasedomain-containing protein 1	COG0665 Glycine/D-amino acid oxidases (deaminating)	E
gi|392379141|ref|YP_004986300.1| opine oxidase subunit B	COG0665 Glycine/D-amino acid oxidases (deaminating)	E
gi|392379143|ref|YP_004986302.1| putative sarcosine oxidase,beta subunit	COG0665 Glycine/D-amino acid oxidases (deaminating)	E
gi|392380015|ref|YP_004987173.1| glycine oxidase	COG0665 Glycine/D-amino acid oxidases (deaminating)	E
gi|392384414|ref|YP_005033610.1| sarcosine oxidase, betasubunit	COG0665 Glycine/D-amino acid oxidases (deaminating)	E
gi|392384423|ref|YP_005033619.1| oxidoreductase; (flavoproteinsubunit; FAD-binding domain)	COG0665 Glycine/D-amino acid oxidases (deaminating)	E
gi|392377447|ref|YP_004984606.1| putative branched-chainamino-acid ABC transporter, periplasmic component	COG0683 ABC-type branched-chain amino acid transport systems, periplasmic component	E
gi|392377716|ref|YP_004984875.1| branched-chain amino acidtransport system substrate-binding protein	COG0683 ABC-type branched-chain amino acid transport systems, periplasmic component	E
gi|392378632|ref|YP_004985792.1| putative Leu/Ile/Val-bindingprotein homolog 8	COG0683 ABC-type branched-chain amino acid transport systems, periplasmic component	E
gi|392379004|ref|YP_004986163.1| putative leu/ile/val-bindingprotein	COG0683 ABC-type branched-chain amino acid transport systems, periplasmic component	E
gi|392379016|ref|YP_004986175.1| exported protein of unknownfunction	COG0683 ABC-type branched-chain amino acid transport systems, periplasmic component	E
gi|392379101|ref|YP_004986260.1| putative branched-chain aminoacid ABC transporter, substrate-binding protein	COG0683 ABC-type branched-chain amino acid transport systems, periplasmic component	E
gi|392379470|ref|YP_004986629.1| extracellular ligand-bindingreceptor	COG0683 ABC-type branched-chain amino acid transport systems, periplasmic component	E
gi|392379722|ref|YP_004986880.1| ABC-type branched-chain aminoacid transport systems, periplasmic component	COG0683 ABC-type branched-chain amino acid transport systems, periplasmic component	E
gi|392380304|ref|YP_004987462.1| ABC branched chain amino acidfamily transporter, periplasmic ligand binding protein	COG0683 ABC-type branched-chain amino acid transport systems, periplasmic component	E
gi|392383687|ref|YP_005032883.1| putative branched-chain aminoacid ABC transporter, periplasmic component	COG0683 ABC-type branched-chain amino acid transport systems, periplasmic component	E
gi|392384419|ref|YP_005033615.1| putative Extracellularligand-binding receptor	COG0683 ABC-type branched-chain amino acid transport systems, periplasmic component	E
gi|392384140|ref|YP_005033336.1| 5,10-methylenetetrahydrofolatereductase	COG0685 5,10-methylenetetrahydrofolate reductase	E
gi|392377482|ref|YP_004984641.1| putative spermidine/putrescineABC transporter substrate-binding protein	COG0687 Spermidine/putrescine-binding periplasmic protein	E
gi|392378344|ref|YP_004985504.1| putative spermidine/putrescineABC transporter (substrate-binding component)	COG0687 Spermidine/putrescine-binding periplasmic protein	E
gi|392378956|ref|YP_004986115.1| putative Spermidine/putrescineABC transpoter (substrate binding protein)	COG0687 Spermidine/putrescine-binding periplasmic protein	E
gi|392379136|ref|YP_004986295.1| ABC transporter;substrate-binding component	COG0687 Spermidine/putrescine-binding periplasmic protein	E
gi|392379312|ref|YP_004986471.1| putative ABC transporter(substrate binding protein)	COG0687 Spermidine/putrescine-binding periplasmic protein	E
gi|392379972|ref|YP_004987130.1| putative spermidine/putrescineABC transporter (Substrate binding protein)	COG0687 Spermidine/putrescine-binding periplasmic protein	E
gi|392383795|ref|YP_005032991.1| putative ABC transporter;substrate-binding component	COG0687 Spermidine/putrescine-binding periplasmic protein	E
gi|392384386|ref|YP_005033582.1| extracellular solute-bindingprotein, family 1 (fragment)	COG0687 Spermidine/putrescine-binding periplasmic protein	E
gi|392378946|ref|YP_004986105.1| extracellular solute-bindingprotein, family 5	COG0747 ABC-type dipeptide transport system, periplasmic component	E
gi|392379053|ref|YP_004986212.1| dipeptide-binding protein	COG0747 ABC-type dipeptide transport system, periplasmic component	E
gi|392379894|ref|YP_004987052.1| putative peptide transportersubunit: periplasmic-binding component of ABC superfamily	COG0747 ABC-type dipeptide transport system, periplasmic component	E
gi|392380023|ref|YP_004987181.1| putative oligopeptide ABCtransporter (substrate-binding protein)	COG0747 ABC-type dipeptide transport system, periplasmic component	E
gi|392383841|ref|YP_005033037.1| dipeptide ABC transporter,substrate-binding component	COG0747 ABC-type dipeptide transport system, periplasmic component	E
gi|392384046|ref|YP_005033242.1| putative ABC transporter,substrate binding protein; dipeptide transporter	COG0747 ABC-type dipeptide transport system, periplasmic component	E
gi|392384377|ref|YP_005033573.1| ABC transporter, substratebinding protein; putative dipeptide transporter	COG0747 ABC-type dipeptide transport system, periplasmic component	E
gi|392379926|ref|YP_004987084.1| putativeGlutathionylspermidine synthase	COG0754 Glutathionylspermidine synthase	E
gi|392377475|ref|YP_004984634.1| glycine betaine/choline ABCtransporter,permease component (fragment)	COG1174 ABC-type proline/glycine betaine transport systems, permease component	E
gi|392377477|ref|YP_004984636.1| glycine betaine/choline ABCtransporter,permease component	COG1174 ABC-type proline/glycine betaine transport systems, permease component	E
gi|392377484|ref|YP_004984643.1| putative spermidine/putrescineABC transporter; permease component	COG1176 ABC-type spermidine/putrescine transport system, permease component I	E
gi|392378343|ref|YP_004985503.1| putative Spermidine/putrescineABC transporter (permease component)	COG1176 ABC-type spermidine/putrescine transport system, permease component I	E
gi|392378955|ref|YP_004986114.1| binding-protein-dependenttransport systems inner membrane component (fragment)	COG1176 ABC-type spermidine/putrescine transport system, permease component I	E
gi|392379139|ref|YP_004986298.1| ABC transporter; permeasecomponent	COG1176 ABC-type spermidine/putrescine transport system, permease component I	E
gi|392379310|ref|YP_004986469.1| putative ABCspermidine/putrescine transporter permease protein	COG1176 ABC-type spermidine/putrescine transport system, permease component I	E
gi|392379970|ref|YP_004987128.1| putative ABCspermidine/putrescine transporter permease protein	COG1176 ABC-type spermidine/putrescine transport system, permease component I	E
gi|392383797|ref|YP_005032993.1| putative ABC transporter;permease component	COG1176 ABC-type spermidine/putrescine transport system, permease component I	E
gi|392384384|ref|YP_005033580.1| binding-protein-dependenttransport systems inner membrane component	COG1176 ABC-type spermidine/putrescine transport system, permease component I	E
gi|392377485|ref|YP_004984644.1| putative spermidine/putrescineABC transporter; permease component	COG1177 ABC-type spermidine/putrescine transport system, permease component II	E
gi|392378953|ref|YP_004986112.1| putative Spermidine/putrescineABC transpoter (permease protein)	COG1177 ABC-type spermidine/putrescine transport system, permease component II	E
gi|392379969|ref|YP_004987127.1| putrescine transport protein(ABC superfamily,membrane)	COG1177 ABC-type spermidine/putrescine transport system, permease component II	E
gi|392383798|ref|YP_005032994.1| putative ABC transporter;permease component	COG1177 ABC-type spermidine/putrescine transport system, permease component II	E
gi|392384383|ref|YP_005033579.1| putative Spermidine/putrescineABC transpoter (permease protein)	COG1177 ABC-type spermidine/putrescine transport system, permease component II	E
gi|392377193|ref|YP_004984352.1| putative threonine effluxprotein (RhtC-like)	COG1280 Putative threonine efflux protein	E
gi|392377828|ref|YP_004984987.1| homoserine/homoserine lactoneefflux protein	COG1280 Putative threonine efflux protein	E
gi|392378491|ref|YP_004985651.1| translocator protein, LysEfamily protein	COG1280 Putative threonine efflux protein	E
gi|392378195|ref|YP_004985354.1| AzlC family protein	COG1296 Predicted branched-chain amino acid permease (azaleucine resistance)	E
gi|392378880|ref|YP_004986040.1| conserved protein of unknownfunction; putative Transglutaminase domain	COG1305 Transglutaminase-like enzymes, putative cysteine proteases	E
gi|392378518|ref|YP_004985678.1| putative chorismate mutase	COG1605 Chorismate mutase	E
gi|392378203|ref|YP_004985362.1| G-protein chaperone requiredfor conversion of methylmalonyl-CoA to succinyl-CoA	COG1703 Putative periplasmic protein kinase ArgK and related GTPases of G3E family	E
gi|392379787|ref|YP_004986945.1| Saccharopine dehydrogenase	COG1748 Saccharopine dehydrogenase and related proteins	E
gi|392379058|ref|YP_004986217.1| putative Orn/Lys/Argdecarboxylase major region	COG1982 Arginine/lysine/ornithine decarboxylases	E
gi|392379246|ref|YP_004986405.1| ornithine decarboxylase	COG1982 Arginine/lysine/ornithine decarboxylases	E
gi|392377200|ref|YP_004984359.1| putative homoserineO-acetyltransferase	COG2021 Homoserine acetyltransferase	E
gi|392378517|ref|YP_004985677.1| homoserine O-acetyltransferase	COG2021 Homoserine acetyltransferase	E
gi|392377226|ref|YP_004984385.1| putative Allophanatehydrolase, subunit 1	COG2049 Allophanate hydrolase subunit 1	E
gi|392379994|ref|YP_004987152.1| protein of unknown function	COG2066 Glutaminase	E
gi|392383940|ref|YP_005033136.1| glycine betaine/prolinetransport system substrate-binding protein	COG2113 ABC-type proline/glycine betaine transport systems, periplasmic components	E
gi|392380164|ref|YP_004987322.1| gluconate 2-dehydrogenaseflavoprotein	COG2303 Choline dehydrogenase and related flavoproteins	E
gi|392384075|ref|YP_005033271.1| FAD-dependent oxidoreductase	COG2303 Choline dehydrogenase and related flavoproteins	E
gi|392380311|ref|YP_004987469.1| conserved protein of unknownfunction	COG2309 Leucyl aminopeptidase (aminopeptidase T)	E
gi|392384411|ref|YP_005033607.1| renal dipeptidase	COG2355 Zn-dependent dipeptidase, microsomal dipeptidase homolog	E
gi|392377994|ref|YP_004985153.1| putative ornithinecyclodeaminase	COG2423 Predicted ornithine cyclodeaminase, mu-crystallin homolog	E
gi|392378001|ref|YP_004985160.1| lipolytic protein G-D-S-Lfamily	COG2755 Lysophospholipase L1 and related esterases	E
gi|392384348|ref|YP_005033544.1| esterase/acetylhydrolase;(modular protein)	COG2755 Lysophospholipase L1 and related esterases	E
gi|392378791|ref|YP_004985951.1| imidazolonepropionatehydrolase (Urocanase)	COG2987 Urocanate hydratase	E
gi|392378092|ref|YP_004985251.1| putative Glutamylendopeptidase	COG3591 V8-like Glu-specific endopeptidase	E
gi|392384563|ref|YP_005033758.1| conserved protein of unknownfunction	COG3591 V8-like Glu-specific endopeptidase	E
gi|392378985|ref|YP_004986144.1| D-serine deaminase	COG3616 Predicted amino acid aldolase or racemase	E
gi|392383950|ref|YP_005033146.1| N-formylglutamateamidohydrolase	COG3741 N-formylglutamate amidohydrolase	E
gi|392379308|ref|YP_004986467.1| putative proline racemase	COG3938 Proline racemase	E
gi|392377486|ref|YP_004984645.1| hydantoin-racemase	COG4126 Hydantoin racemase	E
gi|392377203|ref|YP_004984362.1| putative oligopeptidetransport protein (ABC superfamily, peri_bind)	COG4166 ABC-type oligopeptide transport system, periplasmic component	E
gi|392380135|ref|YP_004987293.1| putative Peptide/nickeltransport system substrate-binding protein	COG4166 ABC-type oligopeptide transport system, periplasmic component	E
gi|392383942|ref|YP_005033138.1| glycine betaine/L-prolinetransport ATP-binding protein proV	COG4175 ABC-type proline/glycine betaine transport system, ATPase component	E
gi|392383941|ref|YP_005033137.1| glycine betaine transportersubunit ; membrane component of ABC superfamily	COG4176 ABC-type proline/glycine betaine transport system, permease component	E
gi|392377676|ref|YP_004984835.1| putative branched-chain aminoacid ABC transporter, permease component	COG4177 ABC-type branched-chain amino acid transport system, permease component	E
gi|392379103|ref|YP_004986262.1| putative branched-chain aminoacid ABC transporter, permease protein	COG4177 ABC-type branched-chain amino acid transport system, permease component	E
gi|392383688|ref|YP_005032884.1| putative branched-chain aminoacid ABC transporter, permease component	COG4177 ABC-type branched-chain amino acid transport system, permease component	E
gi|392384416|ref|YP_005033612.1| putative amino-acidtransmembrane abc transporter protein	COG4177 ABC-type branched-chain amino acid transport system, permease component	E
gi|392378948|ref|YP_004986107.1| protein of unknown function	COG4302 Ethanolamine ammonia-lyase, small subunit	E
gi|392379292|ref|YP_004986451.1| ethanolamine ammonia-lyaselight chain (Ethanolamine ammonia-lyase small subunit)	COG4302 Ethanolamine ammonia-lyase, small subunit	E
gi|392379291|ref|YP_004986450.1| ethanolamine ammonia-lyaselarge subunit	COG4303 Ethanolamine ammonia-lyase, large subunit	E
gi|392384413|ref|YP_005033609.1| Sarcosine oxidase, deltasubunit	COG4311 Sarcosine oxidase delta subunit	E
gi|392384412|ref|YP_005033608.1| putative Sarcosine oxidasesubunit gamma	COG4583 Sarcosine oxidase gamma subunit	E
gi|392378209|ref|YP_004985368.1| bifunctional: acetylornithineaminotransferase and succinyldiaminopimelate	COG4992 Ornithine/acetylornithine aminotransferase	E
gi|392378330|ref|YP_004985490.1| ornithine aminotransferase	COG4992 Ornithine/acetylornithine aminotransferase	E
gi|392377302|ref|YP_004984461.1| dihydroxyacid dehydratase(DAD)	COG0129 Dihydroxyacid dehydratase/phosphogluconate dehydratase	EG
gi|392377466|ref|YP_004984625.1| phosphogluconate dehydratase(fragment)	COG0129 Dihydroxyacid dehydratase/phosphogluconate dehydratase	EG
gi|392380075|ref|YP_004987233.1| dihydroxy-acid dehydratase	COG0129 Dihydroxyacid dehydratase/phosphogluconate dehydratase	EG
gi|392379788|ref|YP_004986946.1| pyruvate oxidase	COG0028 Thiamine pyrophosphate-requiring enzymes [acetolactate synthase, pyruvate dehydrogenase (cytochrome), glyoxylate carboligase, phosphonopyruvate decarboxylase]	EH
gi|392380237|ref|YP_004987395.1| oxalyl-CoA decarboxylase	COG0028 Thiamine pyrophosphate-requiring enzymes [acetolactate synthase, pyruvate dehydrogenase (cytochrome), glyoxylate carboligase, phosphonopyruvate decarboxylase]	EH
gi|392380353|ref|YP_004987511.1| putative sulfoacetaldehydeacetyltransferase	COG0028 Thiamine pyrophosphate-requiring enzymes [acetolactate synthase, pyruvate dehydrogenase (cytochrome), glyoxylate carboligase, phosphonopyruvate decarboxylase]	EH
gi|392383848|ref|YP_005033044.1| putative acetolactate synthaselarge subunit	COG0028 Thiamine pyrophosphate-requiring enzymes [acetolactate synthase, pyruvate dehydrogenase (cytochrome), glyoxylate carboligase, phosphonopyruvate decarboxylase]	EH
gi|392377172|ref|YP_004984331.1| putative D-alanineaminotransferase	COG0115 Branched-chain amino acid aminotransferase/4-amino-4-deoxychorismate lyase	EH
gi|392377623|ref|YP_004984782.1| branched-chain-amino-acidaminotransferase	COG0115 Branched-chain amino acid aminotransferase/4-amino-4-deoxychorismate lyase	EH
gi|392384019|ref|YP_005033215.1| 4-amino-4-deoxychorismatelyase	COG0115 Branched-chain amino acid aminotransferase/4-amino-4-deoxychorismate lyase	EH
gi|392384017|ref|YP_005033213.1| protein of unknown function	COG0147 Anthranilate/para-aminobenzoate synthases component I	EH
gi|392384018|ref|YP_005033214.1| Para-aminobenzoate synthase,subunit I (fragment)	COG0147 Anthranilate/para-aminobenzoate synthases component I	EH
gi|392380467|ref|YP_004987624.1| sulfate adenylate transferase,subunit 2 (NodP-like)	COG0175 3'-phosphoadenosine 5'-phosphosulfate sulfotransferase (PAPS reductase)/FAD synthetase and related enzymes	EH
gi|392380068|ref|YP_004987226.1| putative dihydrodipicolinatesynthase	COG0329 Dihydrodipicolinate synthase/N-acetylneuraminate lyase	EM
gi|392383905|ref|YP_005033101.1| dihydrodipicolinate synthase	COG0329 Dihydrodipicolinate synthase/N-acetylneuraminate lyase	EM
gi|392379893|ref|YP_004987051.1| putative oligopeptide ABCtransporter (permease protein)	COG0601 ABC-type dipeptide/oligopeptide/nickel transport systems, permease components	EP
gi|392380136|ref|YP_004987294.1| peptide/nickel transportsystem permease protein	COG0601 ABC-type dipeptide/oligopeptide/nickel transport systems, permease components	EP
gi|392377438|ref|YP_004984597.1| N-methylhydantoinase A	COG0145 N-methylhydantoinase A/acetone carboxylase, beta subunit	EQ
gi|392377439|ref|YP_004984598.1| N-methylhydantoinase B	COG0146 N-methylhydantoinase B/acetone carboxylase, alpha subunit	EQ
gi|392377562|ref|YP_004984721.1| alcohol dehydrogenasezinc-binding domain protein	COG1063 Threonine dehydrogenase and related Zn-dependent dehydrogenases	ER
gi|392378043|ref|YP_004985202.1| conserved exported protein ofunknown function	COG0834 ABC-type amino acid transport/signal transduction systems, periplasmic component/domain	ET
gi|392379132|ref|YP_004986291.1| conserved hypotheticalprotein; putative signal peptide	COG0834 ABC-type amino acid transport/signal transduction systems, periplasmic component/domain	ET
gi|392379145|ref|YP_004986304.1| octopine ABC transporter,substrate-binding protein	COG0834 ABC-type amino acid transport/signal transduction systems, periplasmic component/domain	ET
gi|392379712|ref|YP_004986871.1| putative Cyclohexadienyldehydratase precursor [Includes: Prephenate dehydratase ; Arogenate	COG0834 ABC-type amino acid transport/signal transduction systems, periplasmic component/domain	ET
gi|392383764|ref|YP_005032960.1| putative Extracellularsolute-binding protein family 3	COG0834 ABC-type amino acid transport/signal transduction systems, periplasmic component/domain	ET
gi|392383765|ref|YP_005032961.1| putative Predicted bacterialperiplasmic substrate-binding protein	COG0834 ABC-type amino acid transport/signal transduction systems, periplasmic component/domain	ET
gi|392384225|ref|YP_005033421.1| protein of unknown function;solute-binding and sulfurtransferase (moxJ-like) domains	COG0834 ABC-type amino acid transport/signal transduction systems, periplasmic component/domain	ET
gi|392379751|ref|YP_004986909.1| phosphoribosylglycinamideformyltransferase 2	COG0027 Formate-dependent phosphoribosylglycinamide formyltransferase (GAR transformylase)	F
gi|392380219|ref|YP_004987377.1| protein of unknown function	COG0035 Uracil phosphoribosyltransferase	F
gi|392380220|ref|YP_004987378.1| uracilphosphoribosyltransferase (fragment)	COG0035 Uracil phosphoribosyltransferase	F
gi|392378535|ref|YP_004985695.1| dihydroorotase	COG0044 Dihydroorotase and related cyclic amidohydrolases	F
gi|392383783|ref|YP_005032979.1| D-hydantoinase(Dihydropyrimidinase)	COG0044 Dihydroorotase and related cyclic amidohydrolases	F
gi|392377596|ref|YP_004984755.1| nucleoside diphosphate kinase	COG0105 Nucleoside diphosphate kinase	F
gi|392377592|ref|YP_004984751.1|phosphoribosylformylglycinamidine cyclo-ligase	COG0150 Phosphoribosylaminoimidazole (AIR) synthetase	F
gi|392378059|ref|YP_004985218.1|phosphoribosylaminoimidazole-succinocarboxamide synthase	COG0152 Phosphoribosylaminoimidazolesuccinocarboxamide (SAICAR) synthase	F
gi|392377603|ref|YP_004984762.1| Guanylate kinase (GMP kinase)	COG0194 Guanylate kinase	F
gi|392384150|ref|YP_005033346.1| oxygen-dependentribonucleotide reductase, beta subunit	COG0208 Ribonucleotide reductase, beta subunit	F
gi|392378401|ref|YP_004985561.1| vitamin B12-dependentribonucleotide reductase	COG0209 Ribonucleotide reductase, alpha subunit	F
gi|392384149|ref|YP_005033345.1| oxygen-dependentribonucleotide reductase, alpha subunit	COG0209 Ribonucleotide reductase, alpha subunit	F
gi|392377428|ref|YP_004984587.1| dNTP triphosphohydrolase	COG0232 dGTP triphosphohydrolase	F
gi|392377593|ref|YP_004984752.1| phosphoribosylglycinamideformyltransferase	COG0299 Folate-dependent phosphoribosylglycinamide formyltransferase PurN	F
gi|392378733|ref|YP_004985893.1| Adeninephosphoribosyltransferase (modular protein)	COG0503 Adenine/guanine phosphoribosyltransferases and related PRPP-binding proteins	F
gi|392377557|ref|YP_004984716.1| inosine-5'-monophosphatedehydrogenase	COG0516 IMP dehydrogenase/GMP reductase	F
gi|392378132|ref|YP_004985291.1| GMP reductase	COG0516 IMP dehydrogenase/GMP reductase	F
gi|392378398|ref|YP_004985558.1| glutamine amidotransferaseclass-I	COG0518 GMP synthase - Glutamine amidotransferase domain	F
gi|392377545|ref|YP_004984704.1| GMP synthase(glutamine-hydrolyzing)	COG0519 GMP synthase, PP-ATPase domain/subunit	F
gi|392378536|ref|YP_004985696.1| aspartate carbamoyltransferase	COG0540 Aspartate carbamoyltransferase, catalytic chain	F
gi|392380406|ref|YP_004987563.1| putativePhosphoribulokinase/uridine kinase	COG0572 Uridine kinase	F
gi|392377449|ref|YP_004984608.1| deoxycytidine triphosphatedeaminase	COG0717 Deoxycytidine deaminase	F
gi|392377698|ref|YP_004984857.1| putative 5'-Nucleotidase	COG0737 5'-nucleotidase/2',3'-cyclic phosphodiesterase and related esterases	F
gi|392378229|ref|YP_004985388.1| putative 5'-nucleotidase	COG0737 5'-nucleotidase/2',3'-cyclic phosphodiesterase and related esterases	F
gi|392378778|ref|YP_004985938.1| formyltetrahydrofolatedeformylase	COG0788 Formyltetrahydrofolate hydrolase	F
gi|392378507|ref|YP_004985667.1| adenine deaminase	COG1001 Adenine deaminase	F
gi|392379938|ref|YP_004987096.1| putative NUDIX hydrolase	COG1051 ADP-ribose pyrophosphatase	F
gi|392377905|ref|YP_004985064.1| protein of unknown function	COG1864 DNA/RNA endonuclease G, NUC1	F
gi|392380362|ref|YP_004987520.1| protein of unknown function	COG2169 Adenosine deaminase	F
gi|392379966|ref|YP_004987124.1| putative purine permeaseygfU-like (NCS2 family)	COG2233 Xanthine/uracil permeases	F
gi|392380172|ref|YP_004987330.1| uracil permease	COG2233 Xanthine/uracil permeases	F
gi|392377547|ref|YP_004984706.1| Purine nucleoside permease	COG5042 Purine nucleoside permease	F
gi|392380060|ref|YP_004987218.1| ribose-phosphatepyrophosphokinase (RPPK)	COG0462 Phosphoribosylpyrophosphate synthetase	FE
gi|392378860|ref|YP_004986020.1| conserved hypotheticalprotein; putative Hit (histidine triad) family protein	COG0537 Diadenosine tetraphosphate (Ap4A) hydrolase and other HIT family hydrolases	FGR
gi|392377559|ref|YP_004984718.1| exopolyphosphatase	COG0248 Exopolyphosphatase	FP
gi|392377891|ref|YP_004985050.1| DNA replication and repairprotein recF	COG0248 Exopolyphosphatase	FP
gi|392378649|ref|YP_004985809.1| putative N-isopropylammelideisopropylaminohydrolase	COG0402 Cytosine deaminase and related metal-dependent hydrolases	FR
gi|392380225|ref|YP_004987383.1| cytosine deaminase	COG0402 Cytosine deaminase and related metal-dependent hydrolases	FR
gi|392383785|ref|YP_005032981.1| putative hydrolase	COG0402 Cytosine deaminase and related metal-dependent hydrolases	FR
gi|392383949|ref|YP_005033145.1| putative formiminoglutamatedeiminase HutF	COG0402 Cytosine deaminase and related metal-dependent hydrolases	FR
gi|392379848|ref|YP_004987006.1| glyceraldehyde-3-phosphatedehydrogenase (GAPDH) (fragment)	COG0057 Glyceraldehyde-3-phosphate dehydrogenase/erythrose-4-phosphate dehydrogenase	G
gi|392377233|ref|YP_004984392.1| glycogen phosphorylase	COG0058 Glucan phosphorylase	G
gi|392383881|ref|YP_005033077.1| putative carbohydrate kinase	COG0063 Predicted sugar kinase	G
gi|392379839|ref|YP_004986997.1| enolase (2-phosphoglyceratedehydratase)	COG0148 Enolase	G
gi|392379995|ref|YP_004987153.1| fructose-bisphosphate aldolase	COG0191 Fructose/tagatose bisphosphate aldolase	G
gi|392378085|ref|YP_004985244.1| putative aldolase class IIfamily protein	COG0235 Ribulose-5-phosphate 4-epimerase and related epimerases and aldolases	G
gi|392380101|ref|YP_004987259.1| D-mannonate oxidoreductase,NAD-binding	COG0246 Mannitol-1-phosphate/altronate dehydrogenases	G
gi|392380499|ref|YP_004987656.1| phosphoheptose isomerase(Sedoheptulose 7-phosphate isomerase)	COG0279 Phosphoheptose isomerase	G
gi|392377666|ref|YP_004984825.1| putative fused trehalosemaltokinase and malto-oligosyltrehalose trehalohydrolase	COG0296 1,4-alpha-glucan branching enzyme	G
gi|392377469|ref|YP_004984628.1| 6-phosphogluconatedehydrogenase,decarboxylating 2	COG0362 6-phosphogluconate dehydrogenase	G
gi|392379200|ref|YP_004986359.1| alpha amylase catalytic region	COG0366 Glycosidases	G
gi|392384472|ref|YP_005033668.1| putative glycosyl hydrolase,family 13; putative alpha-glucosidase	COG0366 Glycosidases	G
gi|392378028|ref|YP_004985187.1| putative ABC transporterpermease protein	COG0395 ABC-type sugar transport system, permease component	G
gi|392384508|ref|YP_005033704.1| putative sugar ABCtransporter, permease component	COG0395 ABC-type sugar transport system, permease component	G
gi|392379417|ref|YP_004986576.1| putative phosphoglycerate	COG0406 Fructose-2,6-bisphosphatase	G
gi|392379887|ref|YP_004987045.1| phosphoglycerate mutase(fragment)	COG0406 Fructose-2,6-bisphosphatase	G
gi|392377179|ref|YP_004984338.1| putative inositolmonophosphatase	COG0483 Archaeal fructose-1,6-bisphosphatase and related enzymes of inositol monophosphatase family	G
gi|392379762|ref|YP_004986920.1| ketodeoxygluconokinase	COG0524 Sugar kinases, ribokinase family	G
gi|392380049|ref|YP_004987207.1| pyruvate phosphate dikinase	COG0574 Phosphoenolpyruvate synthase/pyruvate phosphate dikinase	G
gi|392378297|ref|YP_004985457.1| phosphoglyceromutase	COG0588 Phosphoglycerate mutase 1	G
gi|392378278|ref|YP_004985438.1| putative polysaccharidedeacetylase	COG0726 Predicted xylanase/chitin deacetylase	G
gi|392379272|ref|YP_004986431.1| polysaccharide deacetylase	COG0726 Predicted xylanase/chitin deacetylase	G
gi|392383988|ref|YP_005033184.1| putative polysaccharidedeacetylase	COG0726 Predicted xylanase/chitin deacetylase	G
gi|392384551|ref|YP_005033747.1| putative Chitin deacetylase	COG0726 Predicted xylanase/chitin deacetylase	G
gi|392379760|ref|YP_004986918.1| KHG/KDPG aldolase [Includes:4-hydroxy-2-oxoglutarate aldolase (2-keto-4-hydroxyglutarate aldolase,	COG0800 2-keto-3-deoxy-6-phosphogluconate aldolase	G
gi|392383778|ref|YP_005032974.1|2-dehydro-3-deoxy-6-phosphogalactonate aldolase	COG0800 2-keto-3-deoxy-6-phosphogluconate aldolase	G
gi|392379898|ref|YP_004987056.1| phosphoenolpyruvate-proteinphosphotransferase	COG1080 Phosphoenolpyruvate-protein kinase (PTS system EI component in bacteria)	G
gi|392380315|ref|YP_004987473.1| peP-dependent fructosephosphotransferase system, EI/HPr/EIIA components	COG1080 Phosphoenolpyruvate-protein kinase (PTS system EI component in bacteria)	G
gi|392379329|ref|YP_004986488.1| conserved protein of unknownfunction; xylose isomerase-like domain	COG1082 Sugar phosphate isomerases/epimerases	G
gi|392379983|ref|YP_004987141.1| putative 1-phosphofructokinase	COG1105 Fructose-1-phosphate kinase and related fructose-6-phosphate kinase (PfkB)	G
gi|392380456|ref|YP_004987613.1| phosphomannomutase	COG1109 Phosphomannomutase	G
gi|392380065|ref|YP_004987223.1| sugar ABC transporter,ATP-binding component (RbsA-like)	COG1129 ABC-type sugar transport system, ATPase component	G
gi|392380072|ref|YP_004987230.1| sugar ABC transporter;ATP-binding component	COG1129 ABC-type sugar transport system, ATPase component	G
gi|392379331|ref|YP_004986490.1| high-affinity D-ribosetransport protein (ABC superfamily, membrane)	COG1172 Ribose/xylose/arabinose/galactoside ABC-type transport systems, permease components	G
gi|392380063|ref|YP_004987221.1| sugar ABC transporter,permease component (RbsC-like)	COG1172 Ribose/xylose/arabinose/galactoside ABC-type transport systems, permease components	G
gi|392380064|ref|YP_004987222.1| sugar ABC transporter,permease component (RbsC-like)	COG1172 Ribose/xylose/arabinose/galactoside ABC-type transport systems, permease components	G
gi|392378027|ref|YP_004985186.1| putative sugar transportersubunit: permease component of ABC superfamily transporter	COG1175 ABC-type sugar transport systems, permease components	G
gi|392379340|ref|YP_004986499.1| putative ABC transporter(permease protein)	COG1175 ABC-type sugar transport systems, permease components	G
gi|392384440|ref|YP_005033636.1| putative ABC transporter(permease protein)	COG1175 ABC-type sugar transport systems, permease components	G
gi|392384507|ref|YP_005033703.1| putative sugar ABCtransporter; permease component	COG1175 ABC-type sugar transport systems, permease components	G
gi|392380100|ref|YP_004987258.1| mannonate hydrolyase	COG1312 D-mannonate dehydratase	G
gi|392383735|ref|YP_005032931.1| putative peptidase M42 family	COG1363 Cellulase M and related proteins	G
gi|392377423|ref|YP_004984582.1| beta-N-acetylhexosaminidase(fragment)	COG1472 Beta-glucosidase-related glycosidases	G
gi|392377424|ref|YP_004984583.1| protein of unknown function	COG1472 Beta-glucosidase-related glycosidases	G
gi|392384536|ref|YP_005033732.1| alpha-galactosidase(Melibiase)	COG1486 Alpha-galactosidases/6-phospho-beta-glucosidases, family 4 of glycosyl hydrolases	G
gi|392379149|ref|YP_004986308.1| putative alpha-glucosidase(fragment)	COG1501 Alpha-glucosidases, family 31 of glycosyl hydrolases	G
gi|392379150|ref|YP_004986309.1| exported protein of unknownfunction	COG1501 Alpha-glucosidases, family 31 of glycosyl hydrolases	G
gi|392378301|ref|YP_004985461.1| glycosyl hydrolase (glycogendebranching enzyme)	COG1523 Type II secretory pathway, pullulanase PulA and related glycosidases	G
gi|392377225|ref|YP_004984384.1| putative TRAP-typeC4-dicarboxylate transport system, large permease component	COG1593 TRAP-type C4-dicarboxylate transport system, large permease component	G
gi|392377565|ref|YP_004984724.1| TRAP transporter, DctM subunit	COG1593 TRAP-type C4-dicarboxylate transport system, large permease component	G
gi|392378988|ref|YP_004986147.1| putative TRAP-typeC4-dicarboxylate transport system, fusion of small and large permease	COG1593 TRAP-type C4-dicarboxylate transport system, large permease component	G
gi|392380110|ref|YP_004987268.1| protein of unknown function,partial	COG1593 TRAP-type C4-dicarboxylate transport system, large permease component	G
gi|392380139|ref|YP_004987297.1| putative Membrane protein	COG1593 TRAP-type C4-dicarboxylate transport system, large permease component	G
gi|392384033|ref|YP_005033229.1| TRAP dicarboxylatetransporter, permease component	COG1593 TRAP-type C4-dicarboxylate transport system, large permease component	G
gi|392384405|ref|YP_005033601.1| putative TRAP dicarboxylatetransporter,permease component (DctM)	COG1593 TRAP-type C4-dicarboxylate transport system, large permease component	G
gi|392377223|ref|YP_004984382.1| conserved hypotheticalprotein; putative Bacterial extracellular solute-binding protein	COG1638 TRAP-type C4-dicarboxylate transport system, periplasmic component	G
gi|392377563|ref|YP_004984722.1| C4-dicarboxylate-bindingprotein	COG1638 TRAP-type C4-dicarboxylate transport system, periplasmic component	G
gi|392379153|ref|YP_004986312.1| putative TRAP-typeC4-dicarboxylate transport system, binding periplasmic protein (DctP	COG1638 TRAP-type C4-dicarboxylate transport system, periplasmic component	G
gi|392380149|ref|YP_004987307.1| putative C4-dicarboxylatetransport system,C4-dicarboxylate-binding protein	COG1638 TRAP-type C4-dicarboxylate transport system, periplasmic component	G
gi|392383929|ref|YP_005033125.1| TRAP-type C4-dicarboxylatetransport system	COG1638 TRAP-type C4-dicarboxylate transport system, periplasmic component	G
gi|392384403|ref|YP_005033599.1| TRAP-type C4-dicarboxylatetransport system,binding periplasmic protein (DctP subunit)	COG1638 TRAP-type C4-dicarboxylate transport system, periplasmic component	G
gi|392378022|ref|YP_004985181.1| putative integral membraneprotein	COG1653 ABC-type sugar transport system, periplasmic component	G
gi|392378026|ref|YP_004985185.1| sugar ABC transporter	COG1653 ABC-type sugar transport system, periplasmic component	G
gi|392379341|ref|YP_004986500.1| putative ABC transporter(substrate binding protein)	COG1653 ABC-type sugar transport system, periplasmic component	G
gi|392384439|ref|YP_005033635.1| putative ABCtransporter-binding protein DR_1438	COG1653 ABC-type sugar transport system, periplasmic component	G
gi|392384510|ref|YP_005033706.1| putative sugar ABCtransporter; substrate-binding periplasmic component	COG1653 ABC-type sugar transport system, periplasmic component	G
gi|392383854|ref|YP_005033050.1| uncharacterized ribulosebisphosphate carboxylase-like protein (modular protein)	COG1850 Ribulose 1,5-bisphosphate carboxylase, large subunit	G
gi|392379330|ref|YP_004986489.1| putative Periplasmic bindingproteins and sugar binding domain of the LacI family	COG1879 ABC-type sugar transport system, periplasmic component	G
gi|392380066|ref|YP_004987224.1| sugar ABC transporter,periplasmic-binding component	COG1879 ABC-type sugar transport system, periplasmic component	G
gi|392383851|ref|YP_005033047.1| putative transcriptionalregulatory protein,LacI family	COG1879 ABC-type sugar transport system, periplasmic component	G
gi|392380115|ref|YP_004987273.1| glucuronate isomerase	COG1904 Glucuronate isomerase	G
gi|392379899|ref|YP_004987057.1| phosphocarrier Hpr protein ofphosphotransferase system	COG1925 Phosphotransferase system, HPr-related proteins	G
gi|392384221|ref|YP_005033417.1| aspartate/glutamate/uridylatekinase	COG1929 Glycerate kinase	G
gi|392378885|ref|YP_004986045.1| protein of unknown function	COG2017 Galactose mutarotase and related enzymes	G
gi|392384517|ref|YP_005033713.1| conserved hypothetical protein	COG2017 Galactose mutarotase and related enzymes	G
gi|392379327|ref|YP_004986486.1| D-xylose isomerase	COG2115 Xylose isomerase	G
gi|392380095|ref|YP_004987253.1| putative glucose dehydrogenaseprecursor	COG2133 Glucose/sorbosone dehydrogenases	G
gi|392377840|ref|YP_004984999.1| putative SIMILAR TO BETASUBuniT OF CITRATE LYASE protein	COG2301 Citrate lyase beta subunit	G
gi|392383902|ref|YP_005033098.1| PTS-dependent dihydroxyacetonekinase,ADP-binding subunit DhaL (Glycerone kinase) (DHA kinase)	COG2376 Dihydroxyacetone kinase	G
gi|392383903|ref|YP_005033099.1| PTS-dependent dihydroxyacetonekinase,dihydroxyacetone binding subunit dhaK	COG2376 Dihydroxyacetone kinase	G
gi|392377440|ref|YP_004984599.1| 2-methylisocitrate lyase(modular protein), partial	COG2513 PEP phosphonomutase and related enzymes	G
gi|392378246|ref|YP_004985405.1| putative methylisocitratelyase or carboxyvinyl-carboxyphosphonate phosphorylmutase	COG2513 PEP phosphonomutase and related enzymes	G
gi|392377566|ref|YP_004984725.1| altronate hydrolase	COG2721 Altronate dehydratase	G
gi|392380116|ref|YP_004987274.1| D-galactarate dehydratase	COG2721 Altronate dehydratase	G
gi|392378642|ref|YP_004985802.1| major facilitator familytransporter	COG2814 Arabinose efflux permease	G
gi|392379901|ref|YP_004987059.1| PTS system permease (IIAMan),nitrogen regulatory IIA protein (fragment)	COG2893 Phosphotransferase system, mannose/fructose-specific component IIA	G
gi|392377512|ref|YP_004984671.1| TRAP dicarboxylate transportsystem, small permease component (DctQ-like)	COG3090 TRAP-type C4-dicarboxylate transport system, small permease component	G
gi|392377564|ref|YP_004984723.1| conserved predicted protein	COG3090 TRAP-type C4-dicarboxylate transport system, small permease component	G
gi|392379031|ref|YP_004986190.1| tripartite ATP-independentperiplasmic transporter DctQ component	COG3090 TRAP-type C4-dicarboxylate transport system, small permease component	G
gi|392379152|ref|YP_004986311.1| putative TRAP-typeC4-dicarboxylate transport system, small permease component (dctQ	COG3090 TRAP-type C4-dicarboxylate transport system, small permease component	G
gi|392384032|ref|YP_005033228.1| TRAP dicarboxylatetransporter, periplasmic component	COG3090 TRAP-type C4-dicarboxylate transport system, small permease component	G
gi|392384404|ref|YP_005033600.1| tripartite ATP-independentperiplasmic transporter	COG3090 TRAP-type C4-dicarboxylate transport system, small permease component	G
gi|392379154|ref|YP_004986313.1| beta-glucuronidase (fragment)	COG3250 Beta-galactosidase/beta-glucuronidase	G
gi|392379155|ref|YP_004986314.1| protein of unknown function	COG3250 Beta-galactosidase/beta-glucuronidase	G
gi|392384259|ref|YP_005033455.1| protein of unknown function	COG3250 Beta-galactosidase/beta-glucuronidase	G
gi|392384260|ref|YP_005033456.1| putative Beta-mannosidase	COG3250 Beta-galactosidase/beta-glucuronidase	G
gi|392377467|ref|YP_004984626.1| putative gluconokinase	COG3265 Gluconate kinase	G
gi|392377667|ref|YP_004984826.1| putativemalto-oligosyltrehalose synthase	COG3280 Maltooligosyl trehalose synthase	G
gi|392378624|ref|YP_004985784.1| conserved exported protein ofunknown function	COG3386 Gluconolactonase	G
gi|392380069|ref|YP_004987227.1| conserved protein of unknownfunction; SMP-30/Gluconolaconase/LRE domain	COG3386 Gluconolactonase	G
gi|392383773|ref|YP_005032969.1| SMP-30/Gluconolaconase/LREdomain protein	COG3386 Gluconolactonase	G
gi|392383809|ref|YP_005033005.1| putative glycoside hydrolase,family 15	COG3387 Glucoamylase and related glycosyl hydrolases	G
gi|392377913|ref|YP_004985072.1| conserved hypothetical protein	COG3408 Glycogen debranching enzyme	G
gi|392383975|ref|YP_005033171.1| putative sugar isomerase(interconverting aldoses and ketoses)	COG3622 Hydroxypyruvate isomerase	G
gi|392379415|ref|YP_004986574.1| conserved protein of unknownfunction	COG3664 Beta-xylosidase	G
gi|392378289|ref|YP_004985449.1| putativeendo-1,4-beta-xylanase	COG3693 Beta-1,4-xylanase	G
gi|392379844|ref|YP_004987002.1| 5-keto 4-deoxyuronateisomerase	COG3717 5-keto 4-deoxyuronate isomerase	G
gi|392377650|ref|YP_004984809.1| exported protein of unknownfunction	COG3839 ABC-type sugar transport systems, ATPase components	G
gi|392378990|ref|YP_004986149.1| putative transketolase,beta-subunit (modular protein)	COG3958 Transketolase, C-terminal subunit	G
gi|392378991|ref|YP_004986150.1| putative transketolase, alphasubunit (fragment)	COG3959 Transketolase, N-terminal subunit	G
gi|392380071|ref|YP_004987229.1| sugar ABC transporter;substrate-binding component	COG4213 ABC-type xylose transport system, periplasmic component	G
gi|392380073|ref|YP_004987231.1| sugar ABC transporter;permease component	COG4214 ABC-type xylose transport system, permease component	G
gi|392380470|ref|YP_004987627.1| conserved protein of unknownfunction	COG4421 Capsular polysaccharide biosynthesis protein	G
gi|392379261|ref|YP_004986420.1| glycosyl hydrolase (modularprotein)	COG4692 Predicted neuraminidase (sialidase)	G
gi|392379317|ref|YP_004986476.1| quinoprotein ethanoldehydrogenase	COG4993 Glucose dehydrogenase	G
gi|392384227|ref|YP_005033423.1| methanol PQQ-dependentdehydrogenase, large (alpha) subunit	COG4993 Glucose dehydrogenase	G
gi|392379436|ref|YP_004986595.1| uncharacterized transporteryxjC	COG2610 H+/gluconate symporter and related permeases	GE
gi|392377285|ref|YP_004984444.1| putative Drug resistancetransporter, Bcr/CflA family	COG0477 Permeases of the major facilitator superfamily	GEPR
gi|392377500|ref|YP_004984659.1| methyl-accepting chemotaxisprotein	COG0477 Permeases of the major facilitator superfamily	GEPR
gi|392377518|ref|YP_004984677.1| major facilitator superfamilyMFS-1	COG0477 Permeases of the major facilitator superfamily	GEPR
gi|392377616|ref|YP_004984775.1| major Facilitator Superfamily(MFS) transporter	COG0477 Permeases of the major facilitator superfamily	GEPR
gi|392377773|ref|YP_004984932.1| fosmidomycin efflux system,member of the major facilitator superfamily	COG0477 Permeases of the major facilitator superfamily	GEPR
gi|392377876|ref|YP_004985035.1| conserved membrane protein ofunknown function	COG0477 Permeases of the major facilitator superfamily	GEPR
gi|392377985|ref|YP_004985144.1| exported protein of unknownfunction	COG0477 Permeases of the major facilitator superfamily	GEPR
gi|392377986|ref|YP_004985145.1| putative transport protein(MFS family) (fragment)	COG0477 Permeases of the major facilitator superfamily	GEPR
gi|392378169|ref|YP_004985328.1| putative permease of the majorfacilitator superfamily MFS-1	COG0477 Permeases of the major facilitator superfamily	GEPR
gi|392378410|ref|YP_004985570.1| membrane protein of unknownfunction	COG0477 Permeases of the major facilitator superfamily	GEPR
gi|392378411|ref|YP_004985571.1| multidrug resistance effluxpump (EmrB-like) (fragment)	COG0477 Permeases of the major facilitator superfamily	GEPR
gi|392379099|ref|YP_004986258.1| protocatechuate transporter(MFS superfamily)	COG0477 Permeases of the major facilitator superfamily	GEPR
gi|392379197|ref|YP_004986356.1| major facilitator superfamilytransport protein	COG0477 Permeases of the major facilitator superfamily	GEPR
gi|392379226|ref|YP_004986385.1| protein of unknown function	COG0477 Permeases of the major facilitator superfamily	GEPR
gi|392379385|ref|YP_004986544.1| putative transmembranetransport protein of the MFS family, putative monocarboxylate permease	COG0477 Permeases of the major facilitator superfamily	GEPR
gi|392379685|ref|YP_004986844.1| enterobactin exporter	COG0477 Permeases of the major facilitator superfamily	GEPR
gi|392379773|ref|YP_004986931.1| uncharacterized transporterygaY	COG0477 Permeases of the major facilitator superfamily	GEPR
gi|392379936|ref|YP_004987094.1| putative MFS permease	COG0477 Permeases of the major facilitator superfamily	GEPR
gi|392380148|ref|YP_004987306.1| membrane protein of unknownfunction	COG0477 Permeases of the major facilitator superfamily	GEPR
gi|392380281|ref|YP_004987439.1| putative transporter; UPF0226family	COG0477 Permeases of the major facilitator superfamily	GEPR
gi|392383860|ref|YP_005033056.1| putative oxalate/formateantiporter	COG0477 Permeases of the major facilitator superfamily	GEPR
gi|392383877|ref|YP_005033073.1| sugar permease of the majorfacilitator superfamily (MFS)	COG0477 Permeases of the major facilitator superfamily	GEPR
gi|392383952|ref|YP_005033148.1| extracellular solute-bindingprotein, family 3	COG0477 Permeases of the major facilitator superfamily	GEPR
gi|392383955|ref|YP_005033151.1| putative Major facilitatorfamily transporter	COG0477 Permeases of the major facilitator superfamily	GEPR
gi|392384028|ref|YP_005033224.1| hexuronate transporter	COG0477 Permeases of the major facilitator superfamily	GEPR
gi|392377244|ref|YP_004984403.1| putative permease of thedrug/metabolite transporter (DMT) superfamily	COG0697 Permeases of the drug/metabolite transporter (DMT) superfamily	GER
gi|392378350|ref|YP_004985510.1| conserved membrane protein ofunknown function	COG0697 Permeases of the drug/metabolite transporter (DMT) superfamily	GER
gi|392378509|ref|YP_004985669.1| conserved membrane protein ofunknown function	COG0697 Permeases of the drug/metabolite transporter (DMT) superfamily	GER
gi|392378510|ref|YP_004985670.1| conserved hypotheticalprotein; putative transmembrane protein	COG0697 Permeases of the drug/metabolite transporter (DMT) superfamily	GER
gi|392378711|ref|YP_004985871.1| conserved membrane protein ofunknown function	COG0697 Permeases of the drug/metabolite transporter (DMT) superfamily	GER
gi|392378790|ref|YP_004985950.1| conserved membrane protein ofunknown function	COG0697 Permeases of the drug/metabolite transporter (DMT) superfamily	GER
gi|392379057|ref|YP_004986216.1| putative transporter, EamAfamily protein	COG0697 Permeases of the drug/metabolite transporter (DMT) superfamily	GER
gi|392379366|ref|YP_004986525.1| conserved hypotheticalprotein; putative inner membrane transport protein	COG0697 Permeases of the drug/metabolite transporter (DMT) superfamily	GER
gi|392379763|ref|YP_004986921.1| conserved membrane protein ofunknown function	COG0697 Permeases of the drug/metabolite transporter (DMT) superfamily	GER
gi|392380378|ref|YP_004987536.1| conserved membrane protein ofunknown function	COG0697 Permeases of the drug/metabolite transporter (DMT) superfamily	GER
gi|392383850|ref|YP_005033046.1| conserved membrane protein ofunknown function	COG0697 Permeases of the drug/metabolite transporter (DMT) superfamily	GER
gi|392384470|ref|YP_005033666.1| putative permease(drug-metabolite transporter DMT family)	COG0697 Permeases of the drug/metabolite transporter (DMT) superfamily	GER
gi|392380404|ref|YP_004987561.1| putative O-antigen/LPS exportsystem ATP-binding protein	COG1134 ABC-type polysaccharide/polyol phosphate transport system, ATPase component	GM
gi|392380510|ref|YP_004987667.1| ABC transporter	COG1134 ABC-type polysaccharide/polyol phosphate transport system, ATPase component	GM
gi|392380403|ref|YP_004987560.1| putative O-antigene/LPS exportsystem permease protein	COG1682 ABC-type polysaccharide/polyol phosphate export systems, permease component	GM
gi|392380509|ref|YP_004987666.1| lipopolysaccharide ABC exportsystem, permease protein	COG1682 ABC-type polysaccharide/polyol phosphate export systems, permease component	GM
gi|392380082|ref|YP_004987240.1| putative pyruvyl transferaseepsO	COG5039 Exopolysaccharide biosynthesis protein	GM
gi|392378057|ref|YP_004985216.1| nitrogen regulatory protein	COG1762 Phosphotransferase system mannitol/fructose-specific IIA domain (Ntr-type)	GT
gi|392378178|ref|YP_004985337.1| nitrogen regulatory protein	COG1762 Phosphotransferase system mannitol/fructose-specific IIA domain (Ntr-type)	GT
gi|392377991|ref|YP_004985150.1| exported protein of unknownfunction	COG0001 Glutamate-1-semialdehyde aminotransferase	H
gi|392378114|ref|YP_004985273.1| protein of unknown function	COG0001 Glutamate-1-semialdehyde aminotransferase	H
gi|392379020|ref|YP_004986179.1| conserved protein of unknownfunction	COG0001 Glutamate-1-semialdehyde aminotransferase	H
gi|392379283|ref|YP_004986442.1| protein of unknown function	COG0001 Glutamate-1-semialdehyde aminotransferase	H
gi|392379372|ref|YP_004986531.1| conserved protein of unknownfunction	COG0001 Glutamate-1-semialdehyde aminotransferase	H
gi|392379730|ref|YP_004986888.1| conserved protein of unknownfunction	COG0001 Glutamate-1-semialdehyde aminotransferase	H
gi|392379993|ref|YP_004987151.1| protein of unknown function	COG0001 Glutamate-1-semialdehyde aminotransferase	H
gi|392380217|ref|YP_004987375.1| conserved hypotheticalprotein; putative cyclohydrolase	COG0001 Glutamate-1-semialdehyde aminotransferase	H
gi|392380218|ref|YP_004987376.1| conserved hypothetical protein	COG0001 Glutamate-1-semialdehyde aminotransferase	H
gi|392383882|ref|YP_005033078.1| putative phosphoglyceratemutase	COG0001 Glutamate-1-semialdehyde aminotransferase	H
gi|392384309|ref|YP_005033505.1| putative P-loop protein	COG0001 Glutamate-1-semialdehyde aminotransferase	H
gi|392384327|ref|YP_005033523.1| protein of unknown function	COG0001 Glutamate-1-semialdehyde aminotransferase	H
gi|392378135|ref|YP_004985294.1| quinolinate synthase, Bsubunit (L-aspartate oxidase)	COG0029 Aspartate oxidase	H
gi|392380045|ref|YP_004987203.1| bifunctional biotin synthesisprotein BioCD	COG0132 Dethiobiotin synthetase	H
gi|392378577|ref|YP_004985737.1| farnesyl diphosphate synthase	COG0142 Geranylgeranyl pyrophosphate synthase	H
gi|392380183|ref|YP_004987341.1| conserved membrane protein ofunknown function	COG0142 Geranylgeranyl pyrophosphate synthase	H
gi|392380042|ref|YP_004987200.1| putative8-amino-7-oxononanoate synthase/2-amino-3-ketobutyrate coenzyme A	COG0156 7-keto-8-aminopelargonate synthetase and related enzymes	H
gi|392380046|ref|YP_004987204.1|Adenosylmethionine-8-amino-7-oxononanoate aminotransferase	COG0161 Adenosylmethionine-8-amino-7-oxononanoate aminotransferase	H
gi|392383727|ref|YP_005032923.1| beta-alanine-pyruvatetransaminase	COG0161 Adenosylmethionine-8-amino-7-oxononanoate aminotransferase	H
gi|392377996|ref|YP_004985155.1| glutamine-dependent NAD(+)synthetase (NAD(+) synthase [glutamine-hydrolyzing])	COG0171 NAD synthase	H
gi|392378273|ref|YP_004985433.1| putative NH(3)-dependentNAD(+) synthetase	COG0171 NAD synthase	H
gi|392377479|ref|YP_004984638.1| ferrochelatase (Protohemeferro-lyase) (heme synthetase)	COG0276 Protoheme ferro-lyase (ferrochelatase)	H
gi|392384220|ref|YP_005033416.1| conserved protein of unknownfunction [Pterin-binding domain]	COG0294 Dihydropteroate synthase and related enzymes	H
gi|392377458|ref|YP_004984617.1| molybdopterin biosynthesisprotein	COG0303 Molybdopterin biosynthesis enzyme	H
gi|392379634|ref|YP_004986793.1| nitrogen fixation protein anfA	COG0314 Molybdopterin converting factor, large subunit	H
gi|392377160|ref|YP_004984319.1| lipoyl synthase	COG0320 Lipoate synthase	H
gi|392383747|ref|YP_005032943.1| proton channel of the Tol-Palsystem (fragment)	COG0320 Lipoate synthase	H
gi|392380020|ref|YP_004987178.1| lipoyl/octanoyl transferase	COG0321 Lipoate-protein ligase B	H
gi|392378184|ref|YP_004985343.1| glutamyl tRNA reductase	COG0373 Glutamyl-tRNA reductase	H
gi|392378138|ref|YP_004985297.1| quinolinate synthase, Asubunit	COG0379 Quinolinate synthase	H
gi|392378566|ref|YP_004985726.1| coproporphyrinogen III oxidase	COG0408 Coproporphyrinogen III oxidase	H
gi|392378213|ref|YP_004985372.1| Adenosylhomocysteinase	COG0499 S-adenosylhomocysteine hydrolase	H
gi|392380047|ref|YP_004987205.1| biotin synthetase (Biotinsynthase)	COG0502 Biotin synthase and related enzymes	H
gi|392377825|ref|YP_004984984.1| molybdopterin biosynthesisenzyme	COG0521 Molybdopterin biosynthesis enzymes	H
gi|392377377|ref|YP_004984536.1| phosphopantetheineadenylyltransferase	COG0669 Phosphopantetheine adenylyltransferase	H
gi|392377778|ref|YP_004984937.1| ribonuclease E (RNase E)inhibitor protein	COG0684 Demethylmenaquinone methyltransferase	H
gi|392384369|ref|YP_005033565.1| putative demethylmenaquinonemethyltransferase	COG0684 Demethylmenaquinone methyltransferase	H
gi|392377274|ref|YP_004984433.1|7,8-Dihydro-6-hydroxymethylpterin-pyrophosphokinase	COG0801 7,8-dihydro-6-hydroxymethylpterin-pyrophosphokinase	H
gi|392378068|ref|YP_004985227.1| aspartate 1-decarboxylase	COG0853 Aspartate 1-decarboxylase	H
gi|392378861|ref|YP_004986021.1| pyridoxine 5'-phosphatesynthase	COG0854 Pyridoxal phosphate biosynthesis protein	H
gi|392377685|ref|YP_004984844.1| precorrin-3BC(17)-methyltransferase	COG1010 Precorrin-3B methylase	H
gi|392377682|ref|YP_004984841.1| hydrogenobyrinic acida,c-diamide cobaltochelatase	COG1429 Cobalamin biosynthesis protein CobN and related Mg-chelatases	H
gi|392379402|ref|YP_004986561.1| nitrous oxide reductaseaccessory protein (fragment)	COG1477 Membrane-associated lipoprotein involved in thiamine biosynthesis	H
gi|392378480|ref|YP_004985640.1| dihydroneopterin aldolase	COG1539 Dihydroneopterin aldolase	H
gi|392384139|ref|YP_005033335.1| dihydroneopterin aldolase(fragment)	COG1539 Dihydroneopterin aldolase	H
gi|392384222|ref|YP_005033418.1| dihydroneopterin aldolasefamily	COG1539 Dihydroneopterin aldolase	H
gi|392377692|ref|YP_004984851.1| cobyrinic acid a,c-diamidesynthase	COG1797 Cobyrinic acid a,c-diamide synthase	H
gi|392384378|ref|YP_005033574.1| putative 2-dehydropantoate2-reductase	COG1893 Ketopantoate reductase	H
gi|392377690|ref|YP_004984849.1| cobalt-precorrin-6A synthase	COG1903 Cobalamin biosynthesis protein CbiD	H
gi|392384193|ref|YP_005033389.1| putative5-amino-6-(5-phosphoribosylamino)uracil reductase	COG1985 Pyrimidine reductase, riboflavin biosynthesis	H
gi|392380013|ref|YP_004987171.1| thiamine biosynthesis proteinThiG	COG2022 Uncharacterized enzyme of thiazole biosynthesis	H
gi|392377684|ref|YP_004984843.1| precorrin-8X methylmutase	COG2082 Precorrin isomerase	H
gi|392378060|ref|YP_004985219.1| 4'-phosphopantetheinyltransferase	COG2091 Phosphopantetheinyl transferase	H
gi|392377686|ref|YP_004984845.1| precorrin-6A reductase	COG2099 Precorrin-6x reductase	H
gi|392384207|ref|YP_005033403.1| transcriptionalcoactivator/pterin dehydratase (fragment)	COG2154 Pterin-4a-carbinolamine dehydratase	H
gi|392378179|ref|YP_004985338.1| 3-demethylubiquinone-93-O-methyltransferase	COG2227 2-polyprenyl-3-methyl-5-hydroxy-6-metoxy-1,4-benzoquinol methylase	H
gi|392377687|ref|YP_004984846.1| precorrin-6YC(5,15)-methyltransferase	COG2242 Precorrin-6B methylase 2	H
gi|392377689|ref|YP_004984848.1| precorrin-4C(11)-methyltransferase	COG2875 Precorrin-4 methylase	H
gi|392384203|ref|YP_005033399.1|methenyltetrahydromethanopterin cyclohydrolase	COG3252 Methenyltetrahydromethanopterin cyclohydrolase	H
gi|392378237|ref|YP_004985396.1| outer membrane cobalaminreceptor protein BtuB	COG4206 Outer membrane cobalamin receptor protein	H
gi|392380308|ref|YP_004987466.1| Salicylate 1-monooxygenase(NahW)	COG0654 2-polyprenyl-6-methoxyphenol hydroxylase and related FAD-dependent oxidoreductases	HC
gi|392377535|ref|YP_004984694.1| D-3-phosphoglyceratedehydrogenase-like protein	COG0111 Phosphoglycerate dehydrogenase and related dehydrogenases	HE
gi|392378058|ref|YP_004985217.1| putative Phosphoglyceratedehydrogenase (PGDH),serA-like	COG0111 Phosphoglycerate dehydrogenase and related dehydrogenases	HE
gi|392377236|ref|YP_004984395.1| rimK domain protein ATP-grasp	COG0189 Glutathione synthase/Ribosomal protein S6 modification enzyme (glutaminyl transferase)	HJ
gi|392384202|ref|YP_005033398.1| putative Alpha-L-glutamateligase, RimK family (modular protein)	COG0189 Glutathione synthase/Ribosomal protein S6 modification enzyme (glutaminyl transferase)	HJ
gi|392379689|ref|YP_004986848.1| isochorismate synthase dhbC	COG1169 Isochorismate synthase	HQ
gi|392383682|ref|YP_005032878.1| protein of unknown function	COG0183 Acetyl-CoA acetyltransferase	I
gi|392378403|ref|YP_004985563.1| 1-acylglycerol-3-phosphateO-acyltransferase	COG0204 1-acyl-sn-glycerol-3-phosphate acyltransferase	I
gi|392377163|ref|YP_004984322.1| bifunctional:2-C-methyl-D-erythritol 4-phosphate cytidylyltransferase/	COG0245 2C-methyl-D-erythritol 2,4-cyclodiphosphate synthase	I
gi|392377675|ref|YP_004984834.1| acetoacetyl-coenzyme Asynthetase	COG0365 Acyl-coenzyme A synthetases/AMP-(fatty) acid ligases	I
gi|392378371|ref|YP_004985531.1| acetyl-coenzyme A synthetase	COG0365 Acyl-coenzyme A synthetases/AMP-(fatty) acid ligases	I
gi|392378783|ref|YP_004985943.1| benzoate-CoA ligase	COG0365 Acyl-coenzyme A synthetases/AMP-(fatty) acid ligases	I
gi|392383692|ref|YP_005032888.1| amP-dependent synthetase andligase	COG0365 Acyl-coenzyme A synthetases/AMP-(fatty) acid ligases	I
gi|392377498|ref|YP_004984657.1| conserved protein of unknownfunction	COG0439 Biotin carboxylase	I
gi|392377590|ref|YP_004984749.1| putativephosphatidylglycerophosphate synthase	COG0558 Phosphatidylglycerophosphate synthase	I
gi|392377532|ref|YP_004984691.1| acetyl esterase	COG0657 Esterase/lipase	I
gi|392377993|ref|YP_004985152.1| putative esterase	COG0657 Esterase/lipase	I
gi|392379388|ref|YP_004986547.1| putative carboxylesterase	COG0657 Esterase/lipase	I
gi|392378214|ref|YP_004985373.1| putative phosphoesterasePA-phosphatase	COG0671 Membrane-associated phospholipid phosphatase	I
gi|392378862|ref|YP_004986022.1| Holo-[acyl carrier protein]synthase	COG0736 Phosphopantetheinyl transferase (holo-ACP synthase)	I
gi|392380137|ref|YP_004987295.1| binding-protein-dependenttransport systems inner membrane component	COG0777 Acetyl-CoA carboxylase beta subunit	I
gi|392378183|ref|YP_004985342.1|1-hydroxy-2-methyl-2-(E)-butenyl 4-diphosphate synthase	COG0821 Enzyme involved in the deoxyxylulose pathway of isoprenoid biosynthesis	I
gi|392383690|ref|YP_005032886.1| putativelong-chain-fatty-acid-CoA ligase	COG1022 Long-chain acyl-CoA synthetases (AMP-forming)	I
gi|392377470|ref|YP_004984629.1| putative enoyl-CoAhydratase/isomerase	COG1024 Enoyl-CoA hydratase/carnithine racemase	I
gi|392378023|ref|YP_004985182.1| putative enoyl-CoA hydratase	COG1024 Enoyl-CoA hydratase/carnithine racemase	I
gi|392378920|ref|YP_004986079.1| glycosyl hydrolase family 10	COG1024 Enoyl-CoA hydratase/carnithine racemase	I
gi|392378951|ref|YP_004986110.1| putative enoyl-CoA hydratase	COG1024 Enoyl-CoA hydratase/carnithine racemase	I
gi|392378999|ref|YP_004986158.1| putative enoyl-CoA hydratase	COG1024 Enoyl-CoA hydratase/carnithine racemase	I
gi|392379015|ref|YP_004986174.1| putative enoyl-CoAhydratase/isomerase	COG1024 Enoyl-CoA hydratase/carnithine racemase	I
gi|392379080|ref|YP_004986239.1| putative enoyl-CoA hydratase	COG1024 Enoyl-CoA hydratase/carnithine racemase	I
gi|392379268|ref|YP_004986427.1| putative enoyl-CoA hydratase	COG1024 Enoyl-CoA hydratase/carnithine racemase	I
gi|392379615|ref|YP_004986774.1| putative enoyl-CoA hydratase	COG1024 Enoyl-CoA hydratase/carnithine racemase	I
gi|392383678|ref|YP_005032874.1| enoyl-CoA hydratase	COG1024 Enoyl-CoA hydratase/carnithine racemase	I
gi|392384090|ref|YP_005033286.1| enoyl-CoA hydratase/isomerase	COG1024 Enoyl-CoA hydratase/carnithine racemase	I
gi|392384248|ref|YP_005033444.1| putative Enoyl-CoA hydratase	COG1024 Enoyl-CoA hydratase/carnithine racemase	I
gi|392377586|ref|YP_004984745.1| FMN-dependentNADH-azoreductase	COG1182 Acyl carrier protein phosphodiesterase	I
gi|392378464|ref|YP_004985624.1| acetoacetyl-CoA reductase	COG1250 3-hydroxyacyl-CoA dehydrogenase	I
gi|392379115|ref|YP_004986274.1| putative 3-hydroxyacyl-CoAdehydrogenase	COG1250 3-hydroxyacyl-CoA dehydrogenase	I
gi|392379418|ref|YP_004986577.1| putativemyo-inositol-1-phosphate synthase	COG1260 Myo-inositol-1-phosphate synthase	I
gi|392377398|ref|YP_004984557.1| putative phytoene synthase(terpenoid synthase)	COG1562 Phytoene/squalene synthetase	I
gi|392377399|ref|YP_004984558.1| putative phytoene synthase	COG1562 Phytoene/squalene synthetase	I
gi|392377400|ref|YP_004984559.1| putative phytoene synthase	COG1562 Phytoene/squalene synthetase	I
gi|392378901|ref|YP_004986061.1| putative acyl-CoA thioesterase	COG1607 Acyl-CoA hydrolase	I
gi|392384137|ref|YP_005033333.1| thioesterase superfamilyprotein	COG1607 Acyl-CoA hydrolase	I
gi|392377754|ref|YP_004984913.1| putative squalene--hopenecyclase	COG1657 Squalene cyclase	I
gi|392377789|ref|YP_004984948.1| membrane protein of unknownfunction	COG1835 Predicted acyltransferases	I
gi|392384428|ref|YP_005033624.1| putative acetyltransferaseprotein	COG1835 Predicted acyltransferases	I
gi|392384143|ref|YP_005033339.1| adenosylcobalamin-dependentmethylmalonyl-CoA mutase small subunit (MCM-beta)(N-terminal fragment)	COG1884 Methylmalonyl-CoA mutase, N-terminal domain/subunit	I
gi|392377827|ref|YP_004984986.1|4-diphosphocytidyl-2-C-methyl-D-erythritol kinase; isopentenyl	COG1947 4-diphosphocytidyl-2C-methyl-D-erythritol 2-phosphate synthase	I
gi|392377841|ref|YP_004985000.1| acyl-CoA dehydrogenase	COG1960 Acyl-CoA dehydrogenases	I
gi|392378348|ref|YP_004985508.1| glutaryl-CoA dehydrogenase	COG1960 Acyl-CoA dehydrogenases	I
gi|392378465|ref|YP_004985625.1| acyl-CoA dehydrogenase	COG1960 Acyl-CoA dehydrogenases	I
gi|392378997|ref|YP_004986156.1| putative acyl-CoAdehydrogenase	COG1960 Acyl-CoA dehydrogenases	I
gi|392379613|ref|YP_004986772.1| putative acyl-CoAdehydrogenase	COG1960 Acyl-CoA dehydrogenases	I
gi|392379614|ref|YP_004986773.1| putative acyl-CoAdehydrogenase	COG1960 Acyl-CoA dehydrogenases	I
gi|392379744|ref|YP_004986902.1| acyl-CoA dehydrogenase	COG1960 Acyl-CoA dehydrogenases	I
gi|392384256|ref|YP_005033452.1| putative acyl-CoAdehydrogenase	COG1960 Acyl-CoA dehydrogenases	I
gi|392378637|ref|YP_004985797.1| conserved protein of unknownfunction	COG2030 Acyl dehydratase	I
gi|392379014|ref|YP_004986173.1| conserved protein of unknownfunction	COG2030 Acyl dehydratase	I
gi|392380146|ref|YP_004987304.1| maoC domain proteindehydratase	COG2030 Acyl dehydratase	I
gi|392384243|ref|YP_005033439.1| conserved protein of unknownfunction	COG2030 Acyl dehydratase	I
gi|392379294|ref|YP_004986453.1| putative TbuX	COG2067 Long-chain fatty acid transport protein	I
gi|392378601|ref|YP_004985761.1| 6-phosphogluconatedehydrogenase NAD-binding	COG2084 3-hydroxyisobutyrate dehydrogenase and related beta-hydroxyacid dehydrogenases	I
gi|392378986|ref|YP_004986145.1| exported protein of unknownfunction	COG2084 3-hydroxyisobutyrate dehydrogenase and related beta-hydroxyacid dehydrogenases	I
gi|392378987|ref|YP_004986146.1| 3-hydroxyisobutyratedehydrogenase (fragment)	COG2084 3-hydroxyisobutyrate dehydrogenase and related beta-hydroxyacid dehydrogenases	I
gi|392379378|ref|YP_004986537.1| putative dehydrogenase, withNAD binding domain	COG2084 3-hydroxyisobutyrate dehydrogenase and related beta-hydroxyacid dehydrogenases	I
gi|392384368|ref|YP_005033564.1| putative dehydrogenase, withNAD binding domain	COG2084 3-hydroxyisobutyrate dehydrogenase and related beta-hydroxyacid dehydrogenases	I
gi|392384142|ref|YP_005033338.1| adenosylcobalamin-dependentmethylmalonyl-CoA mutase small subunit (MCM-beta)(C-terminal fragment)	COG2185 Methylmalonyl-CoA mutase, C-terminal domain/subunit (cobalamin-binding)	I
gi|392379434|ref|YP_004986593.1| conserved protein of unknownfunction	COG2267 Lysophospholipase	I
gi|392379955|ref|YP_004987113.1| putative lysophospholipase	COG2267 Lysophospholipase	I
gi|392377161|ref|YP_004984320.1| putative oligoketidecyclase/dehydratase	COG2867 Oligoketide cyclase/lipid transport protein	I
gi|392379395|ref|YP_004986554.1| conserved protein of unknownfunction,Lipid-binding domain	COG3154 Putative lipid carrier protein	I
gi|392379930|ref|YP_004987088.1| poly-beta-hydroxybutyratepolymerase	COG3243 Poly(3-hydroxyalkanoate) synthetase	I
gi|392377600|ref|YP_004984759.1| conserved protein of unknownfunction	COG3963 Phospholipid N-methyltransferase	I
gi|392378657|ref|YP_004985817.1| propionyl-CoA carboxylase betachain	COG4799 Acetyl-CoA carboxylase, carboxyltransferase component (subunits alpha and beta)	I
gi|392383679|ref|YP_005032875.1| acetyl/propionyl-CoAcarboxylase, beta chain	COG4799 Acetyl-CoA carboxylase, carboxyltransferase component (subunits alpha and beta)	I
gi|392378276|ref|YP_004985436.1| putative acyl carrier protein	COG0236 Acyl carrier protein	IQ
gi|392384255|ref|YP_005033451.1| acyl carrier protein (modularprotein)	COG0236 Acyl carrier protein	IQ
gi|392378275|ref|YP_004985435.1| putative long-chainfatty-acid-CoA ligase	COG0318 Acyl-CoA synthetases (AMP-forming)/AMP-acid ligases II	IQ
gi|392378308|ref|YP_004985468.1| putative AMP-binding enzyme	COG0318 Acyl-CoA synthetases (AMP-forming)/AMP-acid ligases II	IQ
gi|392378631|ref|YP_004985791.1| putativelong-chain-fatty-acid-CoA ligase	COG0318 Acyl-CoA synthetases (AMP-forming)/AMP-acid ligases II	IQ
gi|392378758|ref|YP_004985918.1| putative o-succinylbenzoyl-CoAligase	COG0318 Acyl-CoA synthetases (AMP-forming)/AMP-acid ligases II	IQ
gi|392378952|ref|YP_004986111.1| amP-dependent synthetase andligase	COG0318 Acyl-CoA synthetases (AMP-forming)/AMP-acid ligases II	IQ
gi|392378996|ref|YP_004986155.1| putative AMP-dependentsynthetase and ligase	COG0318 Acyl-CoA synthetases (AMP-forming)/AMP-acid ligases II	IQ
gi|392379021|ref|YP_004986180.1| putativeO-succinylbenzoate-CoA ligase	COG0318 Acyl-CoA synthetases (AMP-forming)/AMP-acid ligases II	IQ
gi|392380053|ref|YP_004987211.1| long-chain acyl-CoA synthetase	COG0318 Acyl-CoA synthetases (AMP-forming)/AMP-acid ligases II	IQ
gi|392384086|ref|YP_005033282.1| amP-dependent synthetase andligase	COG0318 Acyl-CoA synthetases (AMP-forming)/AMP-acid ligases II	IQ
gi|392384457|ref|YP_005033653.1| bifunctional protein[Includes: 2-acylglycerophosphoethanolamine acyltransferase; acyl-ACP	COG0318 Acyl-CoA synthetases (AMP-forming)/AMP-acid ligases II	IQ
gi|392377453|ref|YP_004984612.1| putative Short-chaindehydrogenase/reductase	COG1028 Dehydrogenases with different specificities (related to short-chain alcohol dehydrogenases)	IQR
gi|392377587|ref|YP_004984746.1| putative short-chainreductase/dehydrogenase	COG1028 Dehydrogenases with different specificities (related to short-chain alcohol dehydrogenases)	IQR
gi|392377601|ref|YP_004984760.1| putative short-chaindehydrogenase/reductase	COG1028 Dehydrogenases with different specificities (related to short-chain alcohol dehydrogenases)	IQR
gi|392377694|ref|YP_004984853.1| putative oxidoreductase withNAD(P)-binding Rossmann-fold domain	COG1028 Dehydrogenases with different specificities (related to short-chain alcohol dehydrogenases)	IQR
gi|392378157|ref|YP_004985316.1| 3-oxoacyl-(acyl carrierprotein) reductase	COG1028 Dehydrogenases with different specificities (related to short-chain alcohol dehydrogenases)	IQR
gi|392378248|ref|YP_004985407.1| putative Short-chaindehydrogenase/reductase (SDR) family protein; putative Glucose/ribitol	COG1028 Dehydrogenases with different specificities (related to short-chain alcohol dehydrogenases)	IQR
gi|392378747|ref|YP_004985907.1| short chaindehydrogenase/reductase family protein	COG1028 Dehydrogenases with different specificities (related to short-chain alcohol dehydrogenases)	IQR
gi|392378759|ref|YP_004985919.1| putative3-oxoacyl-[acyl-carrier-protein] reductase	COG1028 Dehydrogenases with different specificities (related to short-chain alcohol dehydrogenases)	IQR
gi|392378992|ref|YP_004986151.1|3-oxoacyl-[acyl-carrier-protein] reductase	COG1028 Dehydrogenases with different specificities (related to short-chain alcohol dehydrogenases)	IQR
gi|392379235|ref|YP_004986394.1| short-chaindehydrogenase/reductase SDR	COG1028 Dehydrogenases with different specificities (related to short-chain alcohol dehydrogenases)	IQR
gi|392379248|ref|YP_004986407.1| NAD dependentepimerase/dehydratase family	COG1028 Dehydrogenases with different specificities (related to short-chain alcohol dehydrogenases)	IQR
gi|392379273|ref|YP_004986432.1| putative dehydrogenase	COG1028 Dehydrogenases with different specificities (related to short-chain alcohol dehydrogenases)	IQR
gi|392379692|ref|YP_004986851.1|2,3-dihydro-2,3-dihydroxybenzoate dehydrogenase	COG1028 Dehydrogenases with different specificities (related to short-chain alcohol dehydrogenases)	IQR
gi|392379746|ref|YP_004986904.1| putative short-chaindehydrogenase; putative 3-oxoacyl-[acyl-carrier-protein] reductase	COG1028 Dehydrogenases with different specificities (related to short-chain alcohol dehydrogenases)	IQR
gi|392380028|ref|YP_004987186.1| oxidoreductase, short chaindehydrogenase	COG1028 Dehydrogenases with different specificities (related to short-chain alcohol dehydrogenases)	IQR
gi|392380150|ref|YP_004987308.1| putative3-oxoacyl-[acyl-carrier-protein] reductase	COG1028 Dehydrogenases with different specificities (related to short-chain alcohol dehydrogenases)	IQR
gi|392384016|ref|YP_005033212.1| gluconate 5-dehydrogenase	COG1028 Dehydrogenases with different specificities (related to short-chain alcohol dehydrogenases)	IQR
gi|392384471|ref|YP_005033667.1| putative short-chaindehydrogenase/reductase	COG1028 Dehydrogenases with different specificities (related to short-chain alcohol dehydrogenases)	IQR
gi|392384557|ref|YP_005033753.1| 3-hydroxyacyl-CoAdehydrogenase (short-chain)	COG1028 Dehydrogenases with different specificities (related to short-chain alcohol dehydrogenases)	IQR
gi|392384583|ref|YP_005033778.1| putative short-chaindehydrogenase/reductase	COG1028 Dehydrogenases with different specificities (related to short-chain alcohol dehydrogenases)	IQR
gi|392380239|ref|YP_004987397.1| conserved protein of unknownfunction	COG1597 Sphingosine kinase and enzymes related to eukaryotic diacylglycerol kinase	IR
gi|392378844|ref|YP_004986004.1| lipolytic enzyme, G-D-S-Lfamily (fragment)	COG3240 Phospholipase/lecithinase/hemolysin	IR
gi|392379940|ref|YP_004987098.1| GTP-dependent nucleicacid-binding protein	COG0012 Predicted GTPase, probable translation factor	J
gi|392377426|ref|YP_004984585.1| arginyl-tRNA synthetase	COG0018 Arginyl-tRNA synthetase	J
gi|392377427|ref|YP_004984586.1| protein of unknown function	COG0018 Arginyl-tRNA synthetase	J
gi|392377604|ref|YP_004984763.1| dimethyladenosine transferase(S-adenosylmethionine-6-N', N'-adenosyl(rRNA) dimethyltransferase)	COG0030 Dimethyladenosine transferase (rRNA methylation)	J
gi|392377165|ref|YP_004984324.1| tRNA-dihydrouridine synthase B	COG0042 tRNA-dihydrouridine synthase	J
gi|392377515|ref|YP_004984674.1| tRNA-dihydrouridine synthase A	COG0042 tRNA-dihydrouridine synthase	J
gi|392378551|ref|YP_004985711.1|aspartyl/glutamyl-tRNA(Asn/Gln) amidotransferase subunit B	COG0064 Asp-tRNAAsn/Glu-tRNAGln amidotransferase B subunit (PET112 homolog)	J
gi|392378550|ref|YP_004985710.1| glutamyl-tRNAamidotransferase, subunit A	COG0154 Asp-tRNAAsn/Glu-tRNAGln amidotransferase A subunit and related amidases	J
gi|392379054|ref|YP_004986213.1| putative amidase	COG0154 Asp-tRNAAsn/Glu-tRNAGln amidotransferase A subunit and related amidases	J
gi|392379266|ref|YP_004986425.1| putative glutamyl-tRNA(Gln)amidotransferase	COG0154 Asp-tRNAAsn/Glu-tRNAGln amidotransferase A subunit and related amidases	J
gi|392380141|ref|YP_004987299.1| putative Glutamyl-tRNA(Gln)amidotransferase subunit A (Glu-ADT subunit A)	COG0154 Asp-tRNAAsn/Glu-tRNAGln amidotransferase A subunit and related amidases	J
gi|392383782|ref|YP_005032978.1| conserved protein of unknownfunction	COG0154 Asp-tRNAAsn/Glu-tRNAGln amidotransferase A subunit and related amidases	J
gi|392383801|ref|YP_005032997.1| putative Glutamyl-tRNA(Gln)amidotransferase subunit A (Glu-ADT subunit A)	COG0154 Asp-tRNAAsn/Glu-tRNAGln amidotransferase A subunit and related amidases	J
gi|392384043|ref|YP_005033239.1| amidase (fragment)	COG0154 Asp-tRNAAsn/Glu-tRNAGln amidotransferase A subunit and related amidases	J
gi|392384044|ref|YP_005033240.1| putative Glutamyl-tRNA(Gln)amidotransferase subunit A (Glu-ADT subunit A)	COG0154 Asp-tRNAAsn/Glu-tRNAGln amidotransferase A subunit and related amidases	J
gi|392384069|ref|YP_005033265.1| protein of unknown function	COG0154 Asp-tRNAAsn/Glu-tRNAGln amidotransferase A subunit and related amidases	J
gi|392377861|ref|YP_004985020.1| tyrosine tRNA synthetase	COG0162 Tyrosyl-tRNA synthetase	J
gi|392377413|ref|YP_004984572.1| seryl-tRNA synthetase	COG0172 Seryl-tRNA synthetase	J
gi|392384257|ref|YP_005033453.1| putative seryl-tRNA synthetase(class II)	COG0172 Seryl-tRNA synthetase	J
gi|392377578|ref|YP_004984737.1| aspartyl-tRNA synthetase	COG0173 Aspartyl-tRNA synthetase	J
gi|392380062|ref|YP_004987220.1| peptidyl-tRNA hydrolase	COG0193 Peptidyl-tRNA hydrolase	J
gi|392378185|ref|YP_004985344.1| peptide chain release factor 1	COG0216 Protein chain release factor A	J
gi|392378567|ref|YP_004985727.1| putative tRNA/rRNAmethyltransferase	COG0219 Predicted rRNA methylase (SpoU class)	J
gi|392378205|ref|YP_004985364.1| 50S ribosomal protein L28	COG0227 Ribosomal protein L28	J
gi|392378101|ref|YP_004985260.1| putative mRNA endoribonuclease	COG0251 Putative translation initiation inhibitor, yjgF family	J
gi|392379890|ref|YP_004987048.1| endoribonuclease L-PSP	COG0251 Putative translation initiation inhibitor, yjgF family	J
gi|392380007|ref|YP_004987165.1| protein of unknown function	COG0251 Putative translation initiation inhibitor, yjgF family	J
gi|392380335|ref|YP_004987493.1| putative endoribonuclease	COG0251 Putative translation initiation inhibitor, yjgF family	J
gi|392377570|ref|YP_004984729.1| 50S ribosomal subunit proteinL33	COG0267 Ribosomal protein L33	J
gi|392379110|ref|YP_004986269.1| translation initiation factorIF-3	COG0290 Translation initiation factor 3 (IF-3)	J
gi|392377558|ref|YP_004984717.1| ribosomal RNA large subunit(23S) methyltransferase	COG0293 23S rRNA methylase	J
gi|392380198|ref|YP_004987356.1| protein of unknown function	COG0324 tRNA delta(2)-isopentenylpyrophosphate transferase	J
gi|392377579|ref|YP_004984738.1| ribonuclease D	COG0349 Ribonuclease D	J
gi|392378171|ref|YP_004985330.1| putative 3'-5' exonuclease	COG0349 Ribonuclease D	J
gi|392378318|ref|YP_004985478.1| translation initiation factorIF-1	COG0361 Translation initiation factor 1 (IF-1)	J
gi|392380039|ref|YP_004987197.1| Pseudouridine synthase	COG0564 Pseudouridylate synthases, 23S RNA-specific	J
gi|392377556|ref|YP_004984715.1| putative tRNA/rRNAmethyltransferase SpoU-like	COG0566 rRNA methylases	J
gi|392380093|ref|YP_004987251.1| putative enzyme	COG0566 rRNA methylases	J
gi|392378565|ref|YP_004985725.1| putative tRNAnucleotidyltransferase/poly(A) polymerase	COG0617 tRNA nucleotidyltransferase/poly(A) polymerase	J
gi|392377295|ref|YP_004984454.1| conserved protein of unknownfunction; putative Radical SAM domain	COG0621 2-methylthioadenine synthetase	J
gi|392378549|ref|YP_004985709.1| glutamyl-tRNAamidotransferase, subunit C	COG0721 Asp-tRNAAsn/Glu-tRNAGln amidotransferase C subunit	J
gi|392379109|ref|YP_004986268.1| 30S ribosomal subunit proteinS21	COG0828 Ribosomal protein S21	J
gi|392378580|ref|YP_004985740.1| putative rRNA methylase	COG1189 Predicted rRNA methylase	J
gi|392377395|ref|YP_004984554.1|methylenetetrahydrofolate-tRNA-(uracil-5-)-methyltransferase	COG1206 NAD(FAD)-utilizing enzyme possibly involved in translation	J
gi|392378320|ref|YP_004985480.1| ribonuclease G	COG1530 Ribonucleases G and E	J
gi|392380113|ref|YP_004987271.1| methylglyoxal synthase	COG1530 Ribonucleases G and E	J
gi|392378177|ref|YP_004985336.1| putative sigma (54) modulationprotein	COG1544 Ribosome-associated protein Y (PSrp-1)	J
gi|392378748|ref|YP_004985908.1| acetyltransferase-like protein	COG1670 Acetyltransferases, including N-acetylases of ribosomal proteins	J
gi|392378816|ref|YP_004985976.1| GCN5-relatedN-acetyltransferase	COG1670 Acetyltransferases, including N-acetylases of ribosomal proteins	J
gi|392380061|ref|YP_004987219.1| 50S ribosomal protein L25	COG1825 Ribosomal protein L25 (general stress protein Ctc)	J
gi|392378187|ref|YP_004985346.1| modification methylase hemK	COG2890 Methylase of polypeptide chain release factors	J
gi|392377230|ref|YP_004984389.1| peptide chain release factorRF-3	COG4108 Peptide chain release factor RF-3	J
gi|392377208|ref|YP_004984367.1| conserved hypotheticalprotein; putative SAM methyltransferase	COG5459 Predicted rRNA methylase	J
gi|392379126|ref|YP_004986285.1| plasmid stabilization system	COG2026 Cytotoxic translational repressor of toxin-antitoxin stability system	JD
gi|392377568|ref|YP_004984727.1| ribonuclease R	COG0557 Exoribonuclease R	K
gi|392378865|ref|YP_004986025.1| RNase III	COG0571 dsRNA-specific ribonuclease	K
gi|392377217|ref|YP_004984376.1| putative transcriptionalregulatory protein,LysR family	COG0583 Transcriptional regulator	K
gi|392377221|ref|YP_004984380.1| putative transcriptionalregulatory protein,LysR family	COG0583 Transcriptional regulator	K
gi|392377287|ref|YP_004984446.1| transcriptional regulator,LysR family	COG0583 Transcriptional regulator	K
gi|392377584|ref|YP_004984743.1| transcriptional regulator,LysR family	COG0583 Transcriptional regulator	K
gi|392377794|ref|YP_004984953.1| putative transcriptionalregulatory protein,LysR family	COG0583 Transcriptional regulator	K
gi|392377834|ref|YP_004984993.1| transcriptional regulator,LysR family	COG0583 Transcriptional regulator	K
gi|392377866|ref|YP_004985025.1| transcriptional regulator,LysR family	COG0583 Transcriptional regulator	K
gi|392377966|ref|YP_004985125.1| putative transcriptionalregulator, LysR family	COG0583 Transcriptional regulator	K
gi|392377984|ref|YP_004985143.1| transcriptional regulator,LysR family	COG0583 Transcriptional regulator	K
gi|392378125|ref|YP_004985284.1| transcriptional regulator,LysR family	COG0583 Transcriptional regulator	K
gi|392378346|ref|YP_004985506.1| putative transcriptionalregulatory protein,LysR family	COG0583 Transcriptional regulator	K
gi|392378394|ref|YP_004985554.1| putative transcriptionalregulatory protein,LysR family	COG0583 Transcriptional regulator	K
gi|392378604|ref|YP_004985764.1| transcriptional regulator,LysR family	COG0583 Transcriptional regulator	K
gi|392378639|ref|YP_004985799.1| putative transcriptionalregulatory protein,LysR family	COG0583 Transcriptional regulator	K
gi|392378947|ref|YP_004986106.1| putative Transcriptionalregulator, IclR family	COG0583 Transcriptional regulator	K
gi|392378993|ref|YP_004986152.1| transcriptional regulator,LysR family	COG0583 Transcriptional regulator	K
gi|392379060|ref|YP_004986219.1| transcriptional regulator,LysR family	COG0583 Transcriptional regulator	K
gi|392379062|ref|YP_004986221.1| transcriptional regulator,LysR family	COG0583 Transcriptional regulator	K
gi|392379135|ref|YP_004986294.1| regulator of octopinecatabolism/uptake operon (LysR family)	COG0583 Transcriptional regulator	K
gi|392379245|ref|YP_004986404.1| mexT protein	COG0583 Transcriptional regulator	K
gi|392379265|ref|YP_004986424.1| transcriptional regulator	COG0583 Transcriptional regulator	K
gi|392379367|ref|YP_004986526.1| putative DNA-bindingtranscriptional regulator	COG0583 Transcriptional regulator	K
gi|392379379|ref|YP_004986538.1| transcriptional regulator,LysR family protein	COG0583 Transcriptional regulator	K
gi|392379467|ref|YP_004986626.1| transcriptional regulator,LysR family	COG0583 Transcriptional regulator	K
gi|392379745|ref|YP_004986903.1| putative transcriptionalregulator of protochatechuate degradation (LysR family)	COG0583 Transcriptional regulator	K
gi|392379774|ref|YP_004986932.1| putative transcriptionalregulatory protein,LysR family	COG0583 Transcriptional regulator	K
gi|392379897|ref|YP_004987055.1| putative Transcriptionalregulator, LysR family	COG0583 Transcriptional regulator	K
gi|392379937|ref|YP_004987095.1| putative transcriptionalregulator, LysR family	COG0583 Transcriptional regulator	K
gi|392380070|ref|YP_004987228.1| HTH-type transcriptionalregulator gbpR (Galactose-binding protein regulator,LysR family)	COG0583 Transcriptional regulator	K
gi|392380364|ref|YP_004987522.1| putative transcriptionalregulatory protein,LysR family	COG0583 Transcriptional regulator	K
gi|392383839|ref|YP_005033035.1| putative TranscriptionalRegulator, LysR family	COG0583 Transcriptional regulator	K
gi|392384026|ref|YP_005033222.1| putative transcriptionalregulatory protein,LysR family	COG0583 Transcriptional regulator	K
gi|392384145|ref|YP_005033341.1| DNA-binding transcriptionalactivator,homocysteine-binding	COG0583 Transcriptional regulator	K
gi|392378572|ref|YP_004985732.1| putative transcriptionalregulator, ArsR family	COG0640 Predicted transcriptional regulators	K
gi|392383754|ref|YP_005032950.1| putative Regulator ofnucleoside diphosphate kinase	COG0782 Transcription elongation factor	K
gi|392378374|ref|YP_004985534.1| transcriptional regulatoryprotein	COG0789 Predicted transcriptional regulators	K
gi|392378382|ref|YP_004985542.1| transcriptional regulator ofcopper-responsive regulon genes	COG0789 Predicted transcriptional regulators	K
gi|392378462|ref|YP_004985622.1| putative transcriptionalregulator, MerR family	COG0789 Predicted transcriptional regulators	K
gi|392379255|ref|YP_004986414.1| transcriptional regulator,MerR family	COG0789 Predicted transcriptional regulators	K
gi|392380233|ref|YP_004987391.1| redox-sensitivetranscriptional activator soxR	COG0789 Predicted transcriptional regulators	K
gi|392378485|ref|YP_004985645.1| putative cold shock protein	COG1278 Cold shock proteins	K
gi|392379809|ref|YP_004986967.1| cold-shock DNA-binding domainprotein	COG1278 Cold shock proteins	K
gi|392377213|ref|YP_004984372.1| putative TRANSCRIPTIONalREGULATOR protein,TetR/AcrR-family (fragment)	COG1309 Transcriptional regulator	K
gi|392377695|ref|YP_004984854.1| putative transcriptionalregulator	COG1309 Transcriptional regulator	K
gi|392378334|ref|YP_004985494.1| regulatory protein, TetRfamily	COG1309 Transcriptional regulator	K
gi|392378408|ref|YP_004985568.1| putative transcriptionalregulator, TetR family	COG1309 Transcriptional regulator	K
gi|392378638|ref|YP_004985798.1| transcriptional regulator,TetR family (fragment)	COG1309 Transcriptional regulator	K
gi|392378969|ref|YP_004986128.1| putative transcriptionalregulator	COG1309 Transcriptional regulator	K
gi|392378994|ref|YP_004986153.1| transcriptional regulatoryprotein	COG1309 Transcriptional regulator	K
gi|392379382|ref|YP_004986541.1| transcriptional regulator,TetR family	COG1309 Transcriptional regulator	K
gi|392380085|ref|YP_004987243.1| putative transcriptionalregulator, TetR family	COG1309 Transcriptional regulator	K
gi|392380313|ref|YP_004987471.1| transcriptional regulator,TetR family	COG1309 Transcriptional regulator	K
gi|392383697|ref|YP_005032893.1| putative transcriptionalregulator, TetR-like	COG1309 Transcriptional regulator	K
gi|392384456|ref|YP_005033652.1| conserved protein of unknownfunction	COG1309 Transcriptional regulator	K
gi|392384580|ref|YP_005033775.1| transcriptional regulator TetRfamily (modular protein)	COG1309 Transcriptional regulator	K
gi|392384581|ref|YP_005033776.1| putative transcriptionalregulator, TetR family	COG1309 Transcriptional regulator	K
gi|392377420|ref|YP_004984579.1| putative chromosomesegregation and condensation protein ScpB	COG1386 Predicted transcriptional regulator containing the HTH domain	K
gi|392377770|ref|YP_004984929.1| protein of unknown function	COG1396 Predicted transcriptional regulators	K
gi|392378341|ref|YP_004985501.1| DNA-binding transcriptionalrepressor	COG1396 Predicted transcriptional regulators	K
gi|392378456|ref|YP_004985616.1| putative transcriptionalregulator, HTH-XRE family	COG1396 Predicted transcriptional regulators	K
gi|392378792|ref|YP_004985952.1| protein of unknown function	COG1396 Predicted transcriptional regulators	K
gi|392378793|ref|YP_004985953.1| transcriptional regulator(fragment)	COG1396 Predicted transcriptional regulators	K
gi|392379125|ref|YP_004986284.1| conserved protein of unknownfunction	COG1396 Predicted transcriptional regulators	K
gi|392379127|ref|YP_004986286.1| transcriptional regulator, XREfamily	COG1396 Predicted transcriptional regulators	K
gi|392379482|ref|YP_004986641.1| putative transcriptionalregulatory protein, XRE family	COG1396 Predicted transcriptional regulators	K
gi|392379490|ref|YP_004986649.1| putative transcriptionalregulator	COG1396 Predicted transcriptional regulators	K
gi|392379551|ref|YP_004986710.1| transcriptional regulator, XREfamily (fragment)	COG1396 Predicted transcriptional regulators	K
gi|392384631|ref|YP_005033826.1| protein of unknown function	COG1396 Predicted transcriptional regulators	K
gi|392379009|ref|YP_004986168.1| putative transcriptionalregulator	COG1414 Transcriptional regulator	K
gi|392379608|ref|YP_004986767.1| putative transcriptionalregulatory protein,IclR family	COG1414 Transcriptional regulator	K
gi|392380235|ref|YP_004987393.1| transcriptional regulator,IclR family	COG1414 Transcriptional regulator	K
gi|392383779|ref|YP_005032975.1| putative transcriptionalregulator, IclR family	COG1414 Transcriptional regulator	K
gi|392383904|ref|YP_005033100.1| conserved protein of unknownfunction	COG1414 Transcriptional regulator	K
gi|392383948|ref|YP_005033144.1| transcriptional regulator,IclR family	COG1414 Transcriptional regulator	K
gi|392384382|ref|YP_005033578.1| putative Transcriptionalregulator	COG1414 Transcriptional regulator	K
gi|392378176|ref|YP_004985335.1| RNA polymerase sigma factor(sigma54)	COG1508 DNA-directed RNA polymerase specialized sigma subunit, sigma54 homolog	K
gi|392378328|ref|YP_004985488.1| transcriptional regulator,AsnC family	COG1522 Transcriptional regulators	K
gi|392378894|ref|YP_004986054.1| putative transcriptionregulator, AsnC family	COG1522 Transcriptional regulators	K
gi|392379786|ref|YP_004986944.1| transcriptional regulatorasnC/lrp family	COG1522 Transcriptional regulators	K
gi|392377239|ref|YP_004984398.1| RNA polymerase ECF sigmafactor (sigma70)	COG1595 DNA-directed RNA polymerase specialized sigma subunit, sigma24 homolog	K
gi|392378675|ref|YP_004985835.1| RNA polymerase ECF sigmafactor (sigma70)	COG1595 DNA-directed RNA polymerase specialized sigma subunit, sigma24 homolog	K
gi|392379028|ref|YP_004986187.1| RNA polymerase ECF sigmafactor (sigma70)	COG1595 DNA-directed RNA polymerase specialized sigma subunit, sigma24 homolog	K
gi|392379976|ref|YP_004987134.1| RNA polymerase ECF sigmafactor (sigma70)	COG1595 DNA-directed RNA polymerase specialized sigma subunit, sigma24 homolog	K
gi|392380253|ref|YP_004987411.1| fec I like protein	COG1595 DNA-directed RNA polymerase specialized sigma subunit, sigma24 homolog	K
gi|392383911|ref|YP_005033107.1| RNA polymerase, sigma 19factor; KpLE2 phage-like element	COG1595 DNA-directed RNA polymerase specialized sigma subunit, sigma24 homolog	K
gi|392384004|ref|YP_005033200.1| RNA polymerase ECF sigmafactor (sigma70)	COG1595 DNA-directed RNA polymerase specialized sigma subunit, sigma24 homolog	K
gi|392377465|ref|YP_004984624.1| transcriptional regulator,LacI family (fragment)	COG1609 Transcriptional regulators	K
gi|392377468|ref|YP_004984627.1| putative transcriptionalregulatory protein,LacI family	COG1609 Transcriptional regulators	K
gi|392378019|ref|YP_004985178.1| transcriptional regulator,LacI family	COG1609 Transcriptional regulators	K
gi|392378978|ref|YP_004986137.1| transcriptional regulatoryprotein	COG1609 Transcriptional regulators	K
gi|392380314|ref|YP_004987472.1| transcriptional regulator,LacI family	COG1609 Transcriptional regulators	K
gi|392378227|ref|YP_004985386.1| conserved hypotheticalprotein; putative transcriptional regulator, PadR-like family	COG1695 Predicted transcriptional regulators	K
gi|392379227|ref|YP_004986386.1| helix-turn-helix HxlR type	COG1733 Predicted transcriptional regulators	K
gi|392380090|ref|YP_004987248.1| putative transcriptionalregulator	COG1733 Predicted transcriptional regulators	K
gi|392377513|ref|YP_004984672.1| putative DNA-bindingtranscriptional regulator	COG1737 Transcriptional regulators	K
gi|392379837|ref|YP_004986995.1| putative transcriptionalregulator, RpiR/GlvR family	COG1737 Transcriptional regulators	K
gi|392378858|ref|YP_004986018.1| protein of unknown function	COG1758 DNA-directed RNA polymerase, subunit K/omega	K
gi|392377989|ref|YP_004985148.1| putative GntR-familytranscriptional regulator	COG1802 Transcriptional regulators	K
gi|392378647|ref|YP_004985807.1| putative transcriptionalregulatory protein	COG1802 Transcriptional regulators	K
gi|392379029|ref|YP_004986188.1| putative transcriptionalregulator, GntR family	COG1802 Transcriptional regulators	K
gi|392379307|ref|YP_004986466.1| GntR domain protein	COG1802 Transcriptional regulators	K
gi|392379321|ref|YP_004986480.1| putative DNA-bindingtranscriptional regulator,GntR family	COG1802 Transcriptional regulators	K
gi|392383789|ref|YP_005032985.1| putative transcriptionalregulator, GntR family	COG1802 Transcriptional regulators	K
gi|392384030|ref|YP_005033226.1| putative transcriptionalregulator, GntR Family	COG1802 Transcriptional regulators	K
gi|392384055|ref|YP_005033251.1| putative Transcriptionalregulator, GntR family	COG1802 Transcriptional regulators	K
gi|392377625|ref|YP_004984784.1| transcriptional regulator,MarR family	COG1846 Transcriptional regulators	K
gi|392377662|ref|YP_004984821.1| transcriptional regulator(fragment)	COG1846 Transcriptional regulators	K
gi|392378358|ref|YP_004985518.1| putative transcriptionalregulator slyA-like,MarR family	COG1846 Transcriptional regulators	K
gi|392378782|ref|YP_004985942.1| putative transcriptionalregulator, MarR family	COG1846 Transcriptional regulators	K
gi|392378852|ref|YP_004986012.1| putative transcriptionalregulatory protein,MarR family	COG1846 Transcriptional regulators	K
gi|392379237|ref|YP_004986396.1| transcriptional regulator,MarR family	COG1846 Transcriptional regulators	K
gi|392379732|ref|YP_004986890.1| putative transcriptionalregulatory protein,MarR family	COG1846 Transcriptional regulators	K
gi|392383760|ref|YP_005032956.1| regulatory protein, MarR	COG1846 Transcriptional regulators	K
gi|392383933|ref|YP_005033129.1| organic hydroperoxideresistance transcriptional regulator, MarR family	COG1846 Transcriptional regulators	K
gi|392377257|ref|YP_004984416.1| putative FeS assembly SUFsystem transcriptional regulator, Rtf2 family	COG1959 Predicted transcriptional regulator	K
gi|392378258|ref|YP_004985417.1| putative transcriptionalregulator, Rrf2 family	COG1959 Predicted transcriptional regulator	K
gi|392378594|ref|YP_004985754.1| badM/Rrf2 familytranscriptional regulator	COG1959 Predicted transcriptional regulator	K
gi|392384053|ref|YP_005033249.1| membrane protein of unknownfunction	COG2002 Regulators of stationary/sporulation gene expression	K
gi|392384054|ref|YP_005033250.1| putative membrane protein(fragment)	COG2002 Regulators of stationary/sporulation gene expression	K
gi|392377191|ref|YP_004984350.1| transcriptional accessoryprotein with RNA-binding S1 domain	COG2183 Transcriptional accessory protein	K
gi|392377561|ref|YP_004984720.1| transcriptional regulator,GntR family	COG2186 Transcriptional regulators	K
gi|392379253|ref|YP_004986412.1| protein of unknown function	COG2186 Transcriptional regulators	K
gi|392379264|ref|YP_004986423.1| transcriptional regulator	COG2186 Transcriptional regulators	K
gi|392384346|ref|YP_005033542.1| pyruvate dehydrogenase complexrepressor	COG2186 Transcriptional regulators	K
gi|392377448|ref|YP_004984607.1| transcriptional regulator,GntR HTH family	COG2188 Transcriptional regulators	K
gi|392379361|ref|YP_004986520.1| transcriptional regulator	COG2188 Transcriptional regulators	K
gi|392377772|ref|YP_004984931.1| transcriptional regulator,AraC family	COG2207 AraC-type DNA-binding domain-containing proteins	K
gi|392377980|ref|YP_004985139.1| transcriptional regulator,AraC family	COG2207 AraC-type DNA-binding domain-containing proteins	K
gi|392378390|ref|YP_004985550.1| putative transcriptionregulator (AraC-type) (fragment)	COG2207 AraC-type DNA-binding domain-containing proteins	K
gi|392379377|ref|YP_004986536.1| putative transcriptionalregulator, AraC/XylS family	COG2207 AraC-type DNA-binding domain-containing proteins	K
gi|392379476|ref|YP_004986635.1| putative DNA-bindingtranscriptional regulator,AraC family	COG2207 AraC-type DNA-binding domain-containing proteins	K
gi|392380204|ref|YP_004987362.1| transcriptional regulator,AraC family	COG2207 AraC-type DNA-binding domain-containing proteins	K
gi|392379858|ref|YP_004987016.1| conserved protein of unknownfunction	COG2378 Predicted transcriptional regulator	K
gi|392377358|ref|YP_004984517.1| putative Repressor protein C	COG2932 Predicted transcriptional regulator	K
gi|392379564|ref|YP_004986723.1| protein of unknown function	COG2932 Predicted transcriptional regulator	K
gi|392384698|ref|YP_005033893.1| putative HTH_XRE familytranscription factor	COG2944 Predicted transcriptional regulator	K
gi|392379428|ref|YP_004986587.1| protein of unknown function	COG3609 Predicted transcriptional regulators containing the CopG/Arc/MetJ DNA-binding domain	K
gi|392383879|ref|YP_005033075.1| conserved protein of unknownfunction	COG3609 Predicted transcriptional regulators containing the CopG/Arc/MetJ DNA-binding domain	K
gi|392379407|ref|YP_004986566.1| transcriptional regulator ofnitrous oxide reductase	COG3901 Regulator of nitric oxide reductase transcription	K
gi|392379022|ref|YP_004986181.1| putative bifunctional protein:class I glutamine amidotransferase-like (N-terminal), transcriptional	COG4977 Transcriptional regulator containing an amidase domain and an AraC-type DNA-binding HTH domain	K
gi|392379088|ref|YP_004986247.1| putative bifunctional protein:class I glutamine amidotransferase-like (N-terminal), transcriptional	COG4977 Transcriptional regulator containing an amidase domain and an AraC-type DNA-binding HTH domain	K
gi|392379313|ref|YP_004986472.1| transcriptional regulator,AraC family with amidase-like domain	COG4977 Transcriptional regulator containing an amidase domain and an AraC-type DNA-binding HTH domain	K
gi|392384003|ref|YP_005033199.1| protein of unknown function	COG5662 Predicted transmembrane transcriptional regulator (anti-sigma factor)	K
gi|392378396|ref|YP_004985556.1| transcriptional regulator,GntR family	COG1167 Transcriptional regulators containing a DNA-binding HTH domain and an aminotransferase domain (MocR family) and their eukaryotic orthologs	KE
gi|392379254|ref|YP_004986413.1| putative transcriptionalregulatory protein (GntR family, N-term) with a PLP-dependent	COG1167 Transcriptional regulators containing a DNA-binding HTH domain and an aminotransferase domain (MocR family) and their eukaryotic orthologs	KE
gi|392380001|ref|YP_004987159.1| uncharacterized HTH-typetranscriptional regulator RHOS4_30730	COG1167 Transcriptional regulators containing a DNA-binding HTH domain and an aminotransferase domain (MocR family) and their eukaryotic orthologs	KE
gi|392383732|ref|YP_005032928.1| putative transcriptionalregulatory protein,GntR family, with a PLP-dependent aminotransferase	COG1167 Transcriptional regulators containing a DNA-binding HTH domain and an aminotransferase domain (MocR family) and their eukaryotic orthologs	KE
gi|392384443|ref|YP_005033639.1| glycerol-3-phosphate regulonrepressor,transcriptional regulator protein, DeoR family	COG1349 Transcriptional regulators of sugar metabolism	KG
gi|392384198|ref|YP_005033394.1| putative S-layer protein	COG1548 Predicted transcriptional regulator/sugar kinase	KG
gi|392379332|ref|YP_004986491.1| transcriptional repressor	COG1940 Transcriptional regulator/sugar kinase	KG
gi|392379857|ref|YP_004987015.1| superfamily II DNA/RNAhelicase, SNF2 family protein	COG0553 Superfamily II DNA/RNA helicases, SNF2 family	KL
gi|392378533|ref|YP_004985693.1| type III restriction proteinres subunit	COG1061 DNA or RNA helicases of superfamily II	KL
gi|392384686|ref|YP_005033881.1| protein of unknown function	COG4646 DNA methylase	KL
gi|392377487|ref|YP_004984646.1| conserved hypotheticalprotein; putative acetyltransferase	COG0454 Histone acetyltransferase HPA2 and related acetyltransferases	KR
gi|392377546|ref|YP_004984705.1| putative GCN5-relatedN-acetyltransferase	COG0454 Histone acetyltransferase HPA2 and related acetyltransferases	KR
gi|392377553|ref|YP_004984712.1| putative GCN5-relatedN-acetyltransferase	COG0454 Histone acetyltransferase HPA2 and related acetyltransferases	KR
gi|392378166|ref|YP_004985325.1| putative acetyltransferase,GNAT family	COG0454 Histone acetyltransferase HPA2 and related acetyltransferases	KR
gi|392378547|ref|YP_004985707.1| putative acetyltransferase,GNAT family	COG0454 Histone acetyltransferase HPA2 and related acetyltransferases	KR
gi|392378605|ref|YP_004985765.1| aminoglycosideN(6')-acetyltransferase type 1	COG0454 Histone acetyltransferase HPA2 and related acetyltransferases	KR
gi|392378795|ref|YP_004985955.1| acetyltransferase, gnat family	COG0454 Histone acetyltransferase HPA2 and related acetyltransferases	KR
gi|392380231|ref|YP_004987389.1| conserved protein of unknownfunction	COG0454 Histone acetyltransferase HPA2 and related acetyltransferases	KR
gi|392384265|ref|YP_005033461.1| acetyltransferase (modularprotein)	COG0454 Histone acetyltransferase HPA2 and related acetyltransferases	KR
gi|392383737|ref|YP_005032933.1| response regulator, LytR/AlgRfamily	COG3279 Response regulator of the LytR/AlgR family	KT
gi|392378231|ref|YP_004985390.1| protein of unknown function	COG3437 Response regulator containing a CheY-like receiver domain and an HD-GYP domain	KT
gi|392383938|ref|YP_005033134.1| response regulator rpfG	COG3437 Response regulator containing a CheY-like receiver domain and an HD-GYP domain	KT
gi|392378482|ref|YP_004985642.1| ribonuclease HII	COG0164 Ribonuclease HII	L
gi|392377719|ref|YP_004984878.1| DNA-(Apurinic or apyrimidinicsite) lyase	COG0177 Predicted EndoIII-related endonuclease	L
gi|392377391|ref|YP_004984550.1| excinuclease ABC, subunit A	COG0178 Excinuclease ATPase subunit	L
gi|392377378|ref|YP_004984537.1| DNA gyrase, subunit A	COG0188 Type IIA topoisomerase (DNA gyrase/topo II, topoisomerase IV), A subunit	L
gi|392378417|ref|YP_004985577.1| protein of unknown function	COG0188 Type IIA topoisomerase (DNA gyrase/topo II, topoisomerase IV), A subunit	L
gi|392378418|ref|YP_004985578.1| DNA topoisomerase IV, subunitA (fragment)	COG0188 Type IIA topoisomerase (DNA gyrase/topo II, topoisomerase IV), A subunit	L
gi|392384620|ref|YP_005033815.1| ATP-dependent DNA helicase,Rep family	COG0210 Superfamily I DNA and RNA helicases	L
gi|392377347|ref|YP_004984506.1| protein of unknown function	COG0305 Replicative DNA helicase	L
gi|392380030|ref|YP_004987188.1| basic surface lipoprotein	COG0305 Replicative DNA helicase	L
gi|392378124|ref|YP_004985283.1| excinuclease ABC subunit C	COG0322 Nuclease subunit of the excinuclease complex	L
gi|392378977|ref|YP_004986136.1| transcriptional regulator,GntR-family	COG0328 Ribonuclease HI	L
gi|392378677|ref|YP_004985837.1| DNA polymerase IV, devoid ofproofreading,damage-inducible protein P	COG0389 Nucleotidyltransferase/DNA polymerase involved in DNA repair	L
gi|392378091|ref|YP_004985250.1| exonuclease	COG0419 ATPase involved in DNA repair	L
gi|392378090|ref|YP_004985249.1| ATP-dependent dsDNAexonuclease	COG0420 DNA repair exonuclease	L
gi|392384714|ref|YP_005033909.1| putativemetallophosphoesterase	COG0420 DNA repair exonuclease	L
gi|392384614|ref|YP_005033809.1| protein of unknown function	COG0470 ATPase involved in DNA replication	L
gi|392383956|ref|YP_005033152.1| exodeoxyribonuclease V	COG0507 ATP-dependent exoDNAse (exonuclease V), alpha subunit - helicase superfamily I member	L
gi|392384104|ref|YP_005033300.1| protein of unknown function	COG0507 ATP-dependent exoDNAse (exonuclease V), alpha subunit - helicase superfamily I member	L
gi|392384106|ref|YP_005033302.1| protein of unknown function	COG0507 ATP-dependent exoDNAse (exonuclease V), alpha subunit - helicase superfamily I member	L
gi|392384601|ref|YP_005033796.1| protein of unknown function,partial	COG0507 ATP-dependent exoDNAse (exonuclease V), alpha subunit - helicase superfamily I member	L
gi|392377505|ref|YP_004984664.1| DNA topoisomerase I	COG0550 Topoisomerase IA	L
gi|392384683|ref|YP_005033878.1| protein of unknown function	COG0550 Topoisomerase IA	L
gi|392377622|ref|YP_004984781.1| excinulease of the UvrABCrepair system	COG0556 Helicase subunit of the DNA excision repair complex	L
gi|392377374|ref|YP_004984533.1| putative phage integrase	COG0582 Integrase	L
gi|392378554|ref|YP_004985714.1| protein of unknown function	COG0582 Integrase	L
gi|392379592|ref|YP_004986751.1| putative Integrase	COG0582 Integrase	L
gi|392379876|ref|YP_004987034.1| phage integrase	COG0582 Integrase	L
gi|392380299|ref|YP_004987457.1| conserved protein of unknownfunction	COG0582 Integrase	L
gi|392384187|ref|YP_005033383.1| phage integrase family protein	COG0582 Integrase	L
gi|392377890|ref|YP_004985049.1| DNA polymerase III,beta-subunit	COG0592 DNA polymerase sliding clamp subunit (PCNA homolog)	L
gi|392379555|ref|YP_004986714.1| putative DNA polymerase III,beta-subunit	COG0592 DNA polymerase sliding clamp subunit (PCNA homolog)	L
gi|392377588|ref|YP_004984747.1| conserved protein of unknownfunction	COG0593 ATPase involved in DNA replication initiation	L
gi|392377389|ref|YP_004984548.1| single-stranded DNA-bindingprotein	COG0629 Single-stranded DNA-binding protein	L
gi|392377430|ref|YP_004984589.1| exodeoxyribonuclease III	COG0708 Exonuclease III	L
gi|392379948|ref|YP_004987106.1| DNA polymerase I (POL I)	COG0749 DNA polymerase I - 3'-5' exonuclease and polymerase domains	L
gi|392378546|ref|YP_004985706.1| putative Holliday junctionresolvase	COG0816 Predicted endonuclease involved in recombination (possible Holliday junction resolvase in Mycoplasmas and B. subtilis)	L
gi|392377982|ref|YP_004985141.1| putative DNA-directed DNApolymerase	COG0847 DNA polymerase III, epsilon subunit and related 3'-5' exonucleases	L
gi|392378481|ref|YP_004985641.1| adenine DNA methyltransferase	COG0863 DNA modification methylase	L
gi|392379547|ref|YP_004986706.1| p097	COG0863 DNA modification methylase	L
gi|392384100|ref|YP_005033296.1| conserved protein of unknownfunction	COG1112 Superfamily I DNA and RNA helicases and helicase subunits	L
gi|392384715|ref|YP_005033910.1| protein of unknown function	COG1112 Superfamily I DNA and RNA helicases and helicase subunits	L
gi|392384716|ref|YP_005033911.1| conserved protein of unknownfunction	COG1112 Superfamily I DNA and RNA helicases and helicase subunits	L
gi|392378476|ref|YP_004985636.1| A/G-specific adenineglycosylase	COG1194 A/G-specific DNA glycosylase	L
gi|392378416|ref|YP_004985576.1| DNA repair protein RecO(Recombination protein O)	COG1381 Recombinational DNA repair protein (RecF pathway)	L
gi|392377362|ref|YP_004984521.1| putative Staphylococcusnuclease-like protein (SNase-like)	COG1525 Micrococcal nuclease (thermonuclease) homologs	L
gi|392377859|ref|YP_004985018.1| conserved hypotheticalprotein; putative amidase and SAM domains	COG1533 DNA repair photolyase	L
gi|392377915|ref|YP_004985074.1| competence protein (fragment)	COG1555 DNA uptake protein and related DNA-binding proteins	L
gi|392377823|ref|YP_004984982.1| putative uracil-DNAglycosylase	COG1573 Uracil-DNA glycosylase	L
gi|392384233|ref|YP_005033429.1| putative Uracil-DNAglycosylase	COG1573 Uracil-DNA glycosylase	L
gi|392378576|ref|YP_004985736.1| exonuclease VII small subunit	COG1722 Exonuclease VII small subunit	L
gi|392379854|ref|YP_004987012.1| conserved protein of unknownfunction	COG1743 Adenine-specific DNA methylase containing a Zn-ribbon	L
gi|392378589|ref|YP_004985749.1| DNA-invertase	COG1961 Site-specific recombinases, DNA invertase Pin homologs	L
gi|392379536|ref|YP_004986695.1| conserved protein of unknownfunction	COG1961 Site-specific recombinases, DNA invertase Pin homologs	L
gi|392384300|ref|YP_005033496.1| site-specific recombinase	COG1961 Site-specific recombinases, DNA invertase Pin homologs	L
gi|392377961|ref|YP_004985120.1| integrase, catalytic region(fragment)	COG2801 Transposase and inactivated derivatives	L
gi|392377962|ref|YP_004985121.1| integrase, catalytic region(fragment)	COG2801 Transposase and inactivated derivatives	L
gi|392378968|ref|YP_004986127.1| protein of unknown function	COG2801 Transposase and inactivated derivatives	L
gi|392379336|ref|YP_004986495.1| transposase (fragment)	COG2801 Transposase and inactivated derivatives	L
gi|392384718|ref|YP_005033913.1| integrase catalytic region(fragment)	COG2826 Transposase and inactivated derivatives, IS30 family	L
gi|392377614|ref|YP_004984773.1| DNA polymerase III, chisubunit	COG2927 DNA polymerase III, chi subunit	L
gi|392384647|ref|YP_005033842.1| transposase (fragment)	COG2963 Transposase and inactivated derivatives	L
gi|392379051|ref|YP_004986210.1| transposase (fragment)	COG3039 Transposase and inactivated derivatives, IS5 family	L
gi|392379639|ref|YP_004986798.1| nitrogenase vanadium-ironprotein delta chain	COG3039 Transposase and inactivated derivatives, IS5 family	L
gi|392379708|ref|YP_004986867.1| transposase (fragment),partial	COG3039 Transposase and inactivated derivatives, IS5 family	L
gi|392384579|ref|YP_005033774.1| protein of unknown function	COG3039 Transposase and inactivated derivatives, IS5 family	L
gi|392378931|ref|YP_004986090.1| protein of unknown function	COG3293 Transposase and inactivated derivatives	L
gi|392384177|ref|YP_005033373.1| protein of unknown function	COG3293 Transposase and inactivated derivatives	L
gi|392384560|ref|YP_005033755.1| protein of unknown function	COG3293 Transposase and inactivated derivatives	L
gi|392384561|ref|YP_005033756.1| transposase (fragment)	COG3293 Transposase and inactivated derivatives	L
gi|392378586|ref|YP_004985746.1| protein of unknown function	COG3316 Transposase and inactivated derivatives	L
gi|392379481|ref|YP_004986640.1| transposase	COG3316 Transposase and inactivated derivatives	L
gi|392384638|ref|YP_005033833.1| protein of unknown function	COG3316 Transposase and inactivated derivatives	L
gi|392384640|ref|YP_005033835.1| transposase (fragment)	COG3316 Transposase and inactivated derivatives	L
gi|392384641|ref|YP_005033836.1| protein of unknown function	COG3316 Transposase and inactivated derivatives	L
gi|392379223|ref|YP_004986382.1| protein of unknown function	COG3328 Transposase and inactivated derivatives	L
gi|392384190|ref|YP_005033386.1| transposase of ISAzba8, IS256family	COG3328 Transposase and inactivated derivatives	L
gi|392384559|ref|YP_005033754.1| transposase	COG3328 Transposase and inactivated derivatives	L
gi|392384654|ref|YP_005033849.1| transposase	COG3335 Transposase and inactivated derivatives	L
gi|392384646|ref|YP_005033841.1| transposase of ISAli18. ISL3family	COG3464 Transposase and inactivated derivatives	L
gi|392378592|ref|YP_004985752.1| transposase	COG3547 Transposase and inactivated derivatives	L
gi|392377207|ref|YP_004984366.1| putative DNA topoisomerase I	COG3569 Topoisomerase IB	L
gi|392377896|ref|YP_004985055.1| ATP-dependent endonuclease,OLD family	COG3593 Predicted ATP-dependent endonuclease of the OLD family	L
gi|392378098|ref|YP_004985257.1| putative G/U mismatch-specificDNA glycosylase (mug-like)	COG3663 G:T/U mismatch-specific DNA glycosylase	L
gi|392384653|ref|YP_005033848.1| transposase (fragment)	COG3666 Transposase and inactivated derivatives	L
gi|392377348|ref|YP_004984507.1| protein of unknown function	COG3935 Putative primosome component and related proteins	L
gi|392384613|ref|YP_005033808.1| conserved protein of unknownfunction	COG4227 Antirestriction protein	L
gi|392377351|ref|YP_004984510.1| Holliday junction resolvase	COG4570 Holliday junction resolvase	L
gi|392384645|ref|YP_005033840.1| integrase, catalytic region(modular protein)	COG4584 Transposase and inactivated derivatives	L
gi|392379198|ref|YP_004986357.1| transposase	COG4644 Transposase and inactivated derivatives, TnpA family	L
gi|392379225|ref|YP_004986384.1| protein of unknown function	COG4644 Transposase and inactivated derivatives, TnpA family	L
gi|392377197|ref|YP_004984356.1| protein of unknown function	COG5377 Phage-related protein, predicted endonuclease	L
gi|392379869|ref|YP_004987027.1| conserved protein of unknownfunction	COG5519 Superfamily II helicase and inactivated derivatives	L
gi|392380365|ref|YP_004987523.1| protein of unknown function	COG5534 Plasmid replication initiator protein	L
gi|392378582|ref|YP_004985742.1| transposase (fragment)	COG5659 FOG: Transposase	L
gi|392377821|ref|YP_004984980.1| conserved protein of unknownfunction	COG0513 Superfamily II DNA and RNA helicases	LKJ
gi|392378293|ref|YP_004985453.1| putative helicase	COG0513 Superfamily II DNA and RNA helicases	LKJ
gi|392378895|ref|YP_004986055.1| ATP-dependent RNA helicase	COG0513 Superfamily II DNA and RNA helicases	LKJ
gi|392377639|ref|YP_004984798.1| conserved hypotheticalprotein; putative hydrolase	COG0494 NTP pyrophosphohydrolases including oxidative damage repair enzymes	LR
gi|392378190|ref|YP_004985349.1| conserved protein of unknownfunction; NUDIX hydrolase domain	COG0494 NTP pyrophosphohydrolases including oxidative damage repair enzymes	LR
gi|392378563|ref|YP_004985723.1| putative NUDIX hydrolase	COG0494 NTP pyrophosphohydrolases including oxidative damage repair enzymes	LR
gi|392380447|ref|YP_004987604.1| conserved protein of unknownfunction	COG0494 NTP pyrophosphohydrolases including oxidative damage repair enzymes	LR
gi|392377504|ref|YP_004984663.1| DNA processing single strandbinding protein	COG0758 Predicted Rossmann fold nucleotide-binding protein involved in DNA uptake	LU
gi|392378870|ref|YP_004986030.1| similar toUDP-N-acetylglucosamine--peptide N-acetylglucosaminyltransferase	COG0381 UDP-N-acetylglucosamine 2-epimerase	M
gi|392380431|ref|YP_004987588.1| putative aminotransferase,StrS family	COG0399 Predicted pyridoxal phosphate-dependent enzyme apparently involved in regulation of cell wall biogenesis	M
gi|392380453|ref|YP_004987610.1| putative aminotransferase	COG0399 Predicted pyridoxal phosphate-dependent enzyme apparently involved in regulation of cell wall biogenesis	M
gi|392383836|ref|YP_005033032.1| putative lipopolysaccharidebiosynthesis protein	COG0399 Predicted pyridoxal phosphate-dependent enzyme apparently involved in regulation of cell wall biogenesis	M
gi|392377854|ref|YP_004985013.1| putative glycosyltransferase	COG0438 Glycosyltransferase	M
gi|392377912|ref|YP_004985071.1| putative glycosyl transferase	COG0438 Glycosyltransferase	M
gi|392378279|ref|YP_004985439.1| putative Glycosyl transferase,group 1	COG0438 Glycosyltransferase	M
gi|392378280|ref|YP_004985440.1| putative Glycosyl transferase,group 1	COG0438 Glycosyltransferase	M
gi|392379422|ref|YP_004986581.1| putative glycosyltransferase,group 1	COG0438 Glycosyltransferase	M
gi|392380389|ref|YP_004987546.1| putative glycosyltransferase	COG0438 Glycosyltransferase	M
gi|392380390|ref|YP_004987547.1| putative Glycosyltransferase-like protein	COG0438 Glycosyltransferase	M
gi|392380400|ref|YP_004987557.1| putative glycosyltranferase	COG0438 Glycosyltransferase	M
gi|392380401|ref|YP_004987558.1| glycosyl transferase, group 1	COG0438 Glycosyltransferase	M
gi|392380476|ref|YP_004987633.1| putative Glycosyl transferase,group 1	COG0438 Glycosyltransferase	M
gi|392380477|ref|YP_004987634.1| glycosyl transferase, group 1	COG0438 Glycosyltransferase	M
gi|392380483|ref|YP_004987640.1| putative group 1glycosyltransferase	COG0438 Glycosyltransferase	M
gi|392380484|ref|YP_004987641.1| putative group 1glycosyltransferase	COG0438 Glycosyltransferase	M
gi|392380496|ref|YP_004987653.1| putative group 1glycosyltransferase (modular protein)	COG0438 Glycosyltransferase	M
gi|392380506|ref|YP_004987663.1| glycosyl transferase, group 1	COG0438 Glycosyltransferase	M
gi|392380512|ref|YP_004987669.1| putative Glycosyl transferasegroup 1	COG0438 Glycosyltransferase	M
gi|392383821|ref|YP_005033017.1| glycosyl transferase, group 1	COG0438 Glycosyltransferase	M
gi|392383833|ref|YP_005033029.1| glycosyl transferase group 1(fragment)	COG0438 Glycosyltransferase	M
gi|392383835|ref|YP_005033031.1| putative Glycosyltransferase	COG0438 Glycosyltransferase	M
gi|392377855|ref|YP_004985014.1| conserved protein of unknownfunction	COG0463 Glycosyltransferases involved in cell wall biogenesis	M
gi|392378281|ref|YP_004985441.1| putative glycosyl transferase,family 2	COG0463 Glycosyltransferases involved in cell wall biogenesis	M
gi|392378364|ref|YP_004985524.1| putative glycosyl transferase	COG0463 Glycosyltransferases involved in cell wall biogenesis	M
gi|392378875|ref|YP_004986035.1| putative glycosyl transferase,family 2	COG0463 Glycosyltransferases involved in cell wall biogenesis	M
gi|392378925|ref|YP_004986084.1| glycosyl transferase family 2	COG0463 Glycosyltransferases involved in cell wall biogenesis	M
gi|392378928|ref|YP_004986087.1| glycosyl transferase family 2	COG0463 Glycosyltransferases involved in cell wall biogenesis	M
gi|392379050|ref|YP_004986209.1| conserved protein of unknownfunction	COG0463 Glycosyltransferases involved in cell wall biogenesis	M
gi|392380408|ref|YP_004987565.1| putative Glycosyl transferasefamily 2	COG0463 Glycosyltransferases involved in cell wall biogenesis	M
gi|392380421|ref|YP_004987578.1| putative Glycosyl transferase,family 2; putative Dolichyl-phosphate beta-D-mannosyltransferase	COG0463 Glycosyltransferases involved in cell wall biogenesis	M
gi|392380426|ref|YP_004987583.1| putative glycosyl transferase,family 2 (fragment)	COG0463 Glycosyltransferases involved in cell wall biogenesis	M
gi|392380507|ref|YP_004987664.1| glycosyl transferase family 2(modular protein)	COG0463 Glycosyltransferases involved in cell wall biogenesis	M
gi|392383977|ref|YP_005033173.1| conserved protein of unknownfunction	COG0463 Glycosyltransferases involved in cell wall biogenesis	M
gi|392383978|ref|YP_005033174.1| putative Succinoglycanbiosynthesis protein exoM	COG0463 Glycosyltransferases involved in cell wall biogenesis	M
gi|392383989|ref|YP_005033185.1| glycosyl transferase protein	COG0463 Glycosyltransferases involved in cell wall biogenesis	M
gi|392384541|ref|YP_005033737.1| protein of unknown function	COG0463 Glycosyltransferases involved in cell wall biogenesis	M
gi|392380168|ref|YP_004987326.1| UDP-galactopyranose mutase	COG0562 UDP-galactopyranose mutase	M
gi|392378036|ref|YP_004985195.1| conserved membrane protein ofunknown function	COG0668 Small-conductance mechanosensitive channel	M
gi|392384276|ref|YP_005033472.1| mechanosensitive ion channelprotein, putative (fragment)	COG0668 Small-conductance mechanosensitive channel	M
gi|392380422|ref|YP_004987579.1| UDP-glucose/GDP-mannosedehydrogenase family protein; putative Capsular polysaccharide	COG0677 UDP-N-acetyl-D-mannosaminuronate dehydrogenase	M
gi|392383983|ref|YP_005033179.1| UDP-glucose/GDP-mannosedehydrogenase	COG0677 UDP-N-acetyl-D-mannosaminuronate dehydrogenase	M
gi|392380055|ref|YP_004987213.1| prolipoprotein diacylglyceryltransferase	COG0682 Prolipoprotein diacylglyceryltransferase	M
gi|392377323|ref|YP_004984482.1| protein of unknown function	COG0739 Membrane proteins related to metalloendopeptidases	M
gi|392377409|ref|YP_004984568.1| protein of unknown function	COG0739 Membrane proteins related to metalloendopeptidases	M
gi|392377410|ref|YP_004984569.1| putativegamma-D-glutamyl-meso-diaminopimelate peptidase (fragment)	COG0739 Membrane proteins related to metalloendopeptidases	M
gi|392378809|ref|YP_004985969.1| peptidase	COG0739 Membrane proteins related to metalloendopeptidases	M
gi|392379914|ref|YP_004987072.1| putative peptidase	COG0739 Membrane proteins related to metalloendopeptidases	M
gi|392377212|ref|YP_004984371.1| putative murein lytictransglycosylase	COG0741 Soluble lytic murein transglycosylase and related regulatory proteins (some contain LysM/invasin domains)	M
gi|392377607|ref|YP_004984766.1| putative Lytictransglycosylase	COG0741 Soluble lytic murein transglycosylase and related regulatory proteins (some contain LysM/invasin domains)	M
gi|392377824|ref|YP_004984983.1| putative Lytictransglycosylase	COG0741 Soluble lytic murein transglycosylase and related regulatory proteins (some contain LysM/invasin domains)	M
gi|392378695|ref|YP_004985855.1| conserved protein of unknownfunction	COG0741 Soluble lytic murein transglycosylase and related regulatory proteins (some contain LysM/invasin domains)	M
gi|392378826|ref|YP_004985986.1| exported protein of unknownfunction; putative lysozyme domain	COG0741 Soluble lytic murein transglycosylase and related regulatory proteins (some contain LysM/invasin domains)	M
gi|392379781|ref|YP_004986939.1| conserved exported protein ofunknown function; putative glycosylase	COG0741 Soluble lytic murein transglycosylase and related regulatory proteins (some contain LysM/invasin domains)	M
gi|392380208|ref|YP_004987366.1| transglycosylase SLT familyprotein	COG0741 Soluble lytic murein transglycosylase and related regulatory proteins (some contain LysM/invasin domains)	M
gi|392384697|ref|YP_005033892.1| exported protein of unknownfunction	COG0741 Soluble lytic murein transglycosylase and related regulatory proteins (some contain LysM/invasin domains)	M
gi|392379975|ref|YP_004987133.1| glycosyl transferase family 51	COG0744 Membrane carboxypeptidase (penicillin-binding protein)	M
gi|392383924|ref|YP_005033120.1| alanine racemase	COG0787 Alanine racemase	M
gi|392378110|ref|YP_004985269.1| putative peptidase, NLP/P60family	COG0791 Cell wall-associated hydrolases (invasion-associated proteins)	M
gi|392377569|ref|YP_004984728.1| C-terminal processingpeptidase	COG0793 Periplasmic protease	M
gi|392378486|ref|YP_004985646.1| carboxy-terminal processingpeptidase S41A	COG0793 Periplasmic protease	M
gi|392379793|ref|YP_004986951.1| putativeCarboxy-terminal-processing protease precursor (C-terminal-processing	COG0793 Periplasmic protease	M
gi|392378172|ref|YP_004985331.1| arabinose 5-phosphateisomerase	COG0794 Predicted sugar phosphate isomerase involved in capsule formation	M
gi|392383740|ref|YP_005032936.1| protein of unknown function	COG0797 Lipoproteins	M
gi|392379941|ref|YP_004987099.1| putative Energy transducerTonB, C-terminal region	COG0810 Periplasmic protein TonB, links inner and outer membranes	M
gi|392383749|ref|YP_005032945.1| energy transducer TonB,C-terminal region	COG0810 Periplasmic protein TonB, links inner and outer membranes	M
gi|392380478|ref|YP_004987635.1| mannose-1-phosphateguanyltransferase; putative capsular polysaccharide biosynthesis	COG0836 Mannose-1-phosphate guanylyltransferase	M
gi|392377214|ref|YP_004984373.1| Efflux transporter, RND family(NolF-like)	COG0845 Membrane-fusion protein	M
gi|392377219|ref|YP_004984378.1| multidrug efflux system,subunit A (AcrB family) (fragment)	COG0845 Membrane-fusion protein	M
gi|392377220|ref|YP_004984379.1| protein of unknown function	COG0845 Membrane-fusion protein	M
gi|392377637|ref|YP_004984796.1| putative component ofmultidrug efflux pump,acrB/acrD/acrF family	COG0845 Membrane-fusion protein	M
gi|392378035|ref|YP_004985194.1| type I secretion membranefusion protein	COG0845 Membrane-fusion protein	M
gi|392378878|ref|YP_004986038.1| putative RND effluxtransporter, MFP subunit	COG0845 Membrane-fusion protein	M
gi|392378934|ref|YP_004986093.1| conserved exported protein ofunknown function	COG0845 Membrane-fusion protein	M
gi|392379111|ref|YP_004986270.1| RND efflux transporter, MFPsubunit	COG0845 Membrane-fusion protein	M
gi|392379192|ref|YP_004986351.1| Efflux transporter, RNDfamily, MFP subunit	COG0845 Membrane-fusion protein	M
gi|392379333|ref|YP_004986492.1| putative HlyD-family secretionprotein	COG0845 Membrane-fusion protein	M
gi|392379389|ref|YP_004986548.1| putative multidrug effluxtransporter, RND family, MFP subunit (fragment)	COG0845 Membrane-fusion protein	M
gi|392379437|ref|YP_004986596.1| putative component ofmultidrug efflux system (RND family)	COG0845 Membrane-fusion protein	M
gi|392379686|ref|YP_004986845.1| putative auxiliary transportprotein, MFP family	COG0845 Membrane-fusion protein	M
gi|392379835|ref|YP_004986993.1| multidrug efflux transporter,AcrA component	COG0845 Membrane-fusion protein	M
gi|392380086|ref|YP_004987244.1| putative RND effluxtransporter, MFP subunit	COG0845 Membrane-fusion protein	M
gi|392380397|ref|YP_004987554.1| putative HlyD family secretionprotein	COG0845 Membrane-fusion protein	M
gi|392384009|ref|YP_005033205.1| putative efflux transporter(RND family, MFP subunit)	COG0845 Membrane-fusion protein	M
gi|392384078|ref|YP_005033274.1| multidrug resistance proteinmdtA precursor (Multidrug transporter mdtA)	COG0845 Membrane-fusion protein	M
gi|392384270|ref|YP_005033466.1| conserved protein of unknownfunction	COG0845 Membrane-fusion protein	M
gi|392384272|ref|YP_005033468.1| putative HlyD-like membranefusion protein	COG0845 Membrane-fusion protein	M
gi|392384584|ref|YP_005033779.1| putative efflux transporter,RND family	COG0845 Membrane-fusion protein	M
gi|392377708|ref|YP_004984867.1| conserved membrane protein ofunknown function	COG0859 ADP-heptose:LPS heptosyltransferase	M
gi|392379802|ref|YP_004986960.1| heptosyltransferase familyprotein	COG0859 ADP-heptose:LPS heptosyltransferase	M
gi|392380151|ref|YP_004987309.1| putative ADP-heptose--LPSheptosyltransferase	COG0859 ADP-heptose:LPS heptosyltransferase	M
gi|392380481|ref|YP_004987638.1| heptosyltransferase	COG0859 ADP-heptose:LPS heptosyltransferase	M
gi|392378771|ref|YP_004985931.1| putativeN-acetylmuramoyl-L-alanine amidase I	COG0860 N-acetylmuramoyl-L-alanine amidase	M
gi|392383816|ref|YP_005033012.1| UDP-glucose 6-dehydrogenase(UDP-Glc dehydrogenase) (UDP-GlcDH) (UDPGDH) (modular protein)	COG1004 Predicted UDP-glucose 6-dehydrogenase	M
gi|392383818|ref|YP_005033014.1| protein of unknown function	COG1004 Predicted UDP-glucose 6-dehydrogenase	M
gi|392380392|ref|YP_004987549.1| dTDP-D-glucose 4,6-dehydratase	COG1088 dTDP-D-glucose 4,6-dehydratase	M
gi|392380393|ref|YP_004987550.1| dTDP-4-dehydrorhamnosereductase	COG1091 dTDP-4-dehydrorhamnose reductase	M
gi|392379620|ref|YP_004986779.1| conserved protein of unknownfunction	COG1181 D-alanine-D-alanine ligase and related ATP-grasp enzymes	M
gi|392383734|ref|YP_005032930.1| GCN5-relatedN-acetyltransferase	COG1181 D-alanine-D-alanine ligase and related ATP-grasp enzymes	M
gi|392380394|ref|YP_004987551.1| glucose-1-phosphatethymidylyltransferase	COG1209 dTDP-glucose pyrophosphorylase	M
gi|392380036|ref|YP_004987194.1| UTP-glucose-1-phosphateuridylyltransferase	COG1210 UDP-glucose pyrophosphorylase	M
gi|392378935|ref|YP_004986094.1| curdlan Synthase	COG1215 Glycosyltransferases, probably involved in cell wall biogenesis	M
gi|392379247|ref|YP_004986406.1| putative phosphinothricinN-acetyltransferase	COG1247 Sortase and related acyltransferases	M
gi|392383886|ref|YP_005033082.1| choline/carnitine/betainetransporter	COG1292 Choline-glycine betaine transporter	M
gi|392378893|ref|YP_004986053.1| protein of unknown function;putative Organic solvent tolerance protein domain	COG1452 Organic solvent tolerance protein OstA	M
gi|392379181|ref|YP_004986340.1| polysaccharide export protein	COG1596 Periplasmic protein involved in polysaccharide export	M
gi|392384114|ref|YP_005033310.1| polysaccharide export protein	COG1596 Periplasmic protein involved in polysaccharide export	M
gi|392377657|ref|YP_004984816.1| putative Serine-typeD-Ala-D-Ala carboxypeptidase	COG1686 D-alanyl-D-alanine carboxypeptidase	M
gi|392377478|ref|YP_004984637.1| ABC transporter,substrate-binding component	COG1732 Periplasmic glycine betaine/choline-binding (lipo)protein of an ABC-type transport system (osmoprotectant binding protein)	M
gi|392378655|ref|YP_004985815.1| putative racemase	COG1794 Aspartate racemase	M
gi|392378754|ref|YP_004985914.1| putative3-deoxy-manno-octulosonate cytidylyltransferase	COG1861 Spore coat polysaccharide biosynthesis protein F, CMP-KDO synthetase homolog	M
gi|392380391|ref|YP_004987548.1| dTDP-4,deoxyrhamnose 3,5epimerase (fragment)	COG1898 dTDP-4-dehydrorhamnose 3,5-epimerase and related enzymes	M
gi|392378291|ref|YP_004985451.1| putative Glycosyl transferase,WecB/TagA/CpsF family	COG1922 Teichoic acid biosynthesis proteins	M
gi|392378917|ref|YP_004986076.1| bacterial sugartransferase/glycosyl transferase, WecB/TagA/CpsF family protein	COG1922 Teichoic acid biosynthesis proteins	M
gi|392379182|ref|YP_004986341.1| glycosyltransferase	COG1922 Teichoic acid biosynthesis proteins	M
gi|392383822|ref|YP_005033018.1|UDP-N-acetyl-D-mannosaminuronic acid transferase	COG1922 Teichoic acid biosynthesis proteins	M
gi|392378062|ref|YP_004985221.1| D-alanyl-D-alaninecarboxypeptidase	COG2027 D-alanyl-D-alanine carboxypeptidase (penicillin-binding protein 4)	M
gi|392378753|ref|YP_004985913.1| putativeN-acylneuraminate-9-phosphate synthase	COG2089 Sialic acid synthase	M
gi|392378283|ref|YP_004985443.1| undecaprenyl-phosphategalactose phosphotransferase exoY-like	COG2148 Sugar transferases involved in lipopolysaccharide synthesis	M
gi|392379185|ref|YP_004986344.1| sugar transferase	COG2148 Sugar transferases involved in lipopolysaccharide synthesis	M
gi|392384426|ref|YP_005033622.1|glutamine--fructose-6-phosphate transaminase	COG2222 Predicted phosphosugar isomerases	M
gi|392377552|ref|YP_004984711.1| putative lytic mureintransglycosylase	COG2821 Membrane-bound lytic murein transglycosylase	M
gi|392380498|ref|YP_004987655.1| bifunctional protein RfaE(Involved in ADP-L-glycero-D-manno-heptose synthesis); putative kinase	COG2870 ADP-heptose synthase, bifunctional sugar kinase/adenylyltransferase	M
gi|392378354|ref|YP_004985514.1| putative outer membranebiogenesis protein	COG2982 Uncharacterized protein involved in outer membrane biogenesis	M
gi|392378470|ref|YP_004985630.1| putative outer membraneprotein OmpW-like	COG3047 Outer membrane protein W	M
gi|392378290|ref|YP_004985450.1| putative non-specificprotein-Tyrosine kinase (etk-like)	COG3206 Uncharacterized protein involved in exopolysaccharide biosynthesis	M
gi|392379179|ref|YP_004986338.1| lipopolysaccharidebiosynthesis (fragment)	COG3206 Uncharacterized protein involved in exopolysaccharide biosynthesis	M
gi|392383827|ref|YP_005033023.1| protein of unknown function	COG3206 Uncharacterized protein involved in exopolysaccharide biosynthesis	M
gi|392383982|ref|YP_005033178.1| succinoglycan biosynthesistransport protein ExoP	COG3206 Uncharacterized protein involved in exopolysaccharide biosynthesis	M
gi|392384117|ref|YP_005033313.1| conserved protein of unknownfunction	COG3206 Uncharacterized protein involved in exopolysaccharide biosynthesis	M
gi|392377520|ref|YP_004984679.1| putative Mechanosensitive ionchannel family protein	COG3264 Small-conductance mechanosensitive channel	M
gi|392378282|ref|YP_004985442.1| conserved membrane protein ofunknown function	COG3307 Lipid A core - O-antigen ligase and related enzymes	M
gi|392383980|ref|YP_005033176.1| membrane protein of unknownfunction	COG3307 Lipid A core - O-antigen ligase and related enzymes	M
gi|392380475|ref|YP_004987632.1| polysaccharide biosynthesisprotein-like protein	COG3754 Lipopolysaccharide biosynthesis protein	M
gi|392384650|ref|YP_005033845.1| protein of unknown function	COG3773 Cell wall hydrolyses involved in spore germination	M
gi|392378744|ref|YP_004985904.1| conserved protein of unknownfunction	COG3980 Spore coat polysaccharide biosynthesis protein, predicted glycosyltransferase	M
gi|392377660|ref|YP_004984819.1| exported protein of unknownfunction	COG4520 Surface antigen	M
gi|392378304|ref|YP_004985464.1| conserved exported protein ofunknown function	COG4520 Surface antigen	M
gi|392378370|ref|YP_004985530.1| putative outer membraneprotein	COG4520 Surface antigen	M
gi|392384273|ref|YP_005033469.1| exported protein of unknownfunction	COG4520 Surface antigen	M
gi|392384475|ref|YP_005033671.1| 17 kDa surface antigen(modular protein)	COG4520 Surface antigen	M
gi|392377759|ref|YP_004984918.1| putative NAD dependentepimerase/dehydratase family protein	COG0451 Nucleoside-diphosphate-sugar epimerases	MG
gi|392377793|ref|YP_004984952.1| UDP-glucose 4-epimerase	COG0451 Nucleoside-diphosphate-sugar epimerases	MG
gi|392377889|ref|YP_004985048.1| putative NAD-dependentepimerase/dehydratase	COG0451 Nucleoside-diphosphate-sugar epimerases	MG
gi|392377965|ref|YP_004985124.1| conserved protein of unknownfunction; NAD(P)-binding domain	COG0451 Nucleoside-diphosphate-sugar epimerases	MG
gi|392378047|ref|YP_004985206.1| conserved protein of unknownfunction	COG0451 Nucleoside-diphosphate-sugar epimerases	MG
gi|392379420|ref|YP_004986579.1| putative sugar nucleotideepimerase/dehydratase	COG0451 Nucleoside-diphosphate-sugar epimerases	MG
gi|392380399|ref|YP_004987556.1| bifunctional GDP-fucosesynthetase: GDP-4-dehydro-6-deoxy-D-mannose epimerase;	COG0451 Nucleoside-diphosphate-sugar epimerases	MG
gi|392380430|ref|YP_004987587.1| putative NAD-dependentepimerase/dehydratase	COG0451 Nucleoside-diphosphate-sugar epimerases	MG
gi|392380437|ref|YP_004987594.1| putative CDP tyvuloseepimerase	COG0451 Nucleoside-diphosphate-sugar epimerases	MG
gi|392383819|ref|YP_005033015.1| putative NAD-dependentepimerase/dehydratasen; putative UDP-glucose 4-epimerase	COG0451 Nucleoside-diphosphate-sugar epimerases	MG
gi|392383820|ref|YP_005033016.1| putativeCDP-tyvelose-2-epimerase	COG0451 Nucleoside-diphosphate-sugar epimerases	MG
gi|392378170|ref|YP_004985329.1| putative NAD-dependentepimerase/dehydratase	COG0702 Predicted nucleoside-diphosphate-sugar epimerases	MG
gi|392379238|ref|YP_004986397.1| NAD-dependentepimerase/dehydratase	COG0702 Predicted nucleoside-diphosphate-sugar epimerases	MG
gi|392380088|ref|YP_004987246.1| quinone oxidoreductase 2	COG0702 Predicted nucleoside-diphosphate-sugar epimerases	MG
gi|392380452|ref|YP_004987609.1| putative sugar nucleotideepimerase/dehydratase	COG1086 Predicted nucleoside-diphosphate sugar epimerases	MG
gi|392378749|ref|YP_004985909.1| putative sugarnucleotidyltransferase	COG1208 Nucleoside-diphosphate-sugar pyrophosphorylase involved in lipopolysaccharide biosynthesis/translation initiation factor 2B, gamma/epsilon subunits (eIF-2Bgamma/eIF-2Bepsilon)	MJ
gi|392378924|ref|YP_004986083.1| protein of unknown function	COG1208 Nucleoside-diphosphate-sugar pyrophosphorylase involved in lipopolysaccharide biosynthesis/translation initiation factor 2B, gamma/epsilon subunits (eIF-2Bgamma/eIF-2Bepsilon)	MJ
gi|392377865|ref|YP_004985024.1| mandelate racemase/muconatecycloisomerase	COG4948 L-alanine-DL-glutamate epimerase and related enzymes of enolase superfamily	MR
gi|392379032|ref|YP_004986191.1| putative mandelateracemase/muconate lactonizing enzyme	COG4948 L-alanine-DL-glutamate epimerase and related enzymes of enolase superfamily	MR
gi|392384373|ref|YP_005033569.1| mandelate racemase/muconatelactonizing enzyme-like	COG4948 L-alanine-DL-glutamate epimerase and related enzymes of enolase superfamily	MR
gi|392379039|ref|YP_004986198.1| lipoprotein signal peptidase(modular protein)	COG0597 Lipoprotein signal peptidase	MU
gi|392378033|ref|YP_004985192.1| outer membrane efflux protein	COG1538 Outer membrane protein	MU
gi|392379648|ref|YP_004986807.1| outer membrane protein oprM(fragment)	COG1538 Outer membrane protein	MU
gi|392384076|ref|YP_005033272.1| RND efflux system, outermembrane lipoprotein,NodT family	COG1538 Outer membrane protein	MU
gi|392377705|ref|YP_004984864.1| putative flagellarhook-associated protein FlgK-like	COG1256 Flagellar hook-associated protein	N
gi|392379461|ref|YP_004986620.1| putative flagellarhook-associated protein 1 (HAP1, FlgK protein)	COG1256 Flagellar hook-associated protein	N
gi|392379807|ref|YP_004986965.1| flagellar hook-associatedprotein FlgK	COG1256 Flagellar hook-associated protein	N
gi|392378452|ref|YP_004985612.1| flagellar motor protein(proton channel)	COG1291 Flagellar motor component	N
gi|392379911|ref|YP_004987069.1| chemotaxis protein motA(Motility protein A)	COG1291 Flagellar motor component	N
gi|392378761|ref|YP_004985921.1| putative flagellin	COG1344 Flagellin and related hook-associated proteins	N
gi|392379459|ref|YP_004986618.1| flagellin	COG1344 Flagellin and related hook-associated proteins	N
gi|392379460|ref|YP_004986619.1| putative flagellarhook-associated protein FlgL-like	COG1344 Flagellin and related hook-associated proteins	N
gi|392379767|ref|YP_004986925.1| flagellin Laf1	COG1344 Flagellin and related hook-associated proteins	N
gi|392379806|ref|YP_004986964.1| flagellar hook-associatedprotein 3	COG1344 Flagellin and related hook-associated proteins	N
gi|392379458|ref|YP_004986617.1| putative flagellarhook-associated protein FliD-like	COG1345 Flagellar capping protein	N
gi|392378425|ref|YP_004985585.1| putative flagellar motorprotein MotB-like	COG1360 Flagellar motor protein	N
gi|392380077|ref|YP_004987235.1| aldose 1-epimerase (Galactosemutarotase)	COG1360 Flagellar motor protein	N
gi|392378449|ref|YP_004985609.1| putative GTPase involved inthe export of flagella, FlhF-like	COG1419 Flagellar GTP-binding protein	N
gi|392380255|ref|YP_004987413.1| flagellar motor switch proteinFliG	COG1536 Flagellar motor switch protein	N
gi|392379778|ref|YP_004986936.1| flagellar basal-body rodprotein FlgC	COG1558 Flagellar basal body rod protein	N
gi|392379805|ref|YP_004986963.1| flagellar basal-body P-ringprotein FlgI	COG1706 Flagellar basal-body P-ring protein	N
gi|392377704|ref|YP_004984863.1| flagellar hook protein(modular protein)	COG1749 Flagellar hook protein FlgE	N
gi|392379463|ref|YP_004986622.1| exported protein of unknownfunction	COG1749 Flagellar hook protein FlgE	N
gi|392379464|ref|YP_004986623.1| putative flagellar hookprotein FlgE-like (fragment)	COG1749 Flagellar hook protein FlgE	N
gi|392379808|ref|YP_004986966.1| flagellar hook protein FlgE	COG1749 Flagellar hook protein FlgE	N
gi|392379777|ref|YP_004986935.1| flagellar basal-body rodprotein FlgB	COG1815 Flagellar basal body protein	N
gi|392379465|ref|YP_004986624.1| putative basal-body rodmodification protein flgD	COG1843 Flagellar hook capping protein	N
gi|392380263|ref|YP_004987421.1| flagellar hook capping proteinFlgD	COG1843 Flagellar hook capping protein	N
gi|392380260|ref|YP_004987418.1| flagellar motor switch proteinFliM	COG1868 Flagellar motor switch protein	N
gi|392380274|ref|YP_004987432.1| flagellar L-ring protein FlgH	COG2063 Flagellar basal body L-ring protein	N
gi|392380276|ref|YP_004987434.1| flagellar basal-body rodprotein FlgG	COG4786 Flagellar basal body rod protein	N
gi|392380277|ref|YP_004987435.1| flagellar basal-body rodprotein FlgF	COG4786 Flagellar basal body rod protein	N
gi|392377707|ref|YP_004984866.1| conserved protein of unknownfunction	COG5442 Flagellar biosynthesis regulator FlaF	N
gi|392379768|ref|YP_004986926.1| putative modulator offlagellin synthesis FlaF-like	COG5442 Flagellar biosynthesis regulator FlaF	N
gi|392378762|ref|YP_004985922.1| putative Flagellumbiosynthesis repressor protein flbT-like	COG5443 Flagellar biosynthesis regulator FlbT	N
gi|392379769|ref|YP_004986927.1| flagellum biosynthesisrepressor protein FlbT	COG5443 Flagellar biosynthesis regulator FlbT	N
gi|392380191|ref|YP_004987349.1| putative Pilus assemblyprotein CpaD	COG5461 Type IV pili component	N
gi|392378845|ref|YP_004986005.1| protein of unknown function	COG5571 Autotransporter protein or domain, integral membrane beta-barrel involved in protein secretion	N
gi|392380275|ref|YP_004987433.1| flgA protein	COG1261 Flagellar basal body P-ring biosynthesis protein	NO
gi|392377169|ref|YP_004984328.1| protein of unknown function	no functional class found in COG	no functional class found in COG
gi|392377170|ref|YP_004984329.1| protein of unknown function	no functional class found in COG	no functional class found in COG
gi|392377176|ref|YP_004984335.1| protein of unknown function	no functional class found in COG	no functional class found in COG
gi|392377177|ref|YP_004984336.1| protein of unknown function	no functional class found in COG	no functional class found in COG
gi|392377178|ref|YP_004984337.1| conserved exported protein ofunknown function	no functional class found in COG	no functional class found in COG
gi|392377180|ref|YP_004984339.1| protein of unknown function	no functional class found in COG	no functional class found in COG
gi|392377181|ref|YP_004984340.1| protein of unknown function	no functional class found in COG	no functional class found in COG
gi|392377190|ref|YP_004984349.1| protein of unknown function	no functional class found in COG	no functional class found in COG
gi|392377194|ref|YP_004984353.1| conserved protein of unknownfunction	no functional class found in COG	no functional class found in COG
gi|392377195|ref|YP_004984354.1| conserved protein of unknownfunction	no functional class found in COG	no functional class found in COG
gi|392377196|ref|YP_004984355.1| protein of unknown function	no functional class found in COG	no functional class found in COG
gi|392377198|ref|YP_004984357.1| protein of unknown function[LexA/Signal peptidase domain]	no functional class found in COG	no functional class found in COG
gi|392377201|ref|YP_004984360.1| conserved exported protein ofunknown function	no functional class found in COG	no functional class found in COG
gi|392377206|ref|YP_004984365.1| conserved protein of unknownfunction	no functional class found in COG	no functional class found in COG
gi|392377209|ref|YP_004984368.1| protein of unknown function	no functional class found in COG	no functional class found in COG
gi|392377210|ref|YP_004984369.1| exported protein of unknownfunction	no functional class found in COG	no functional class found in COG
gi|392377224|ref|YP_004984383.1| DctQ (C4-dicarboxylatepermease, small subunit)	no functional class found in COG	no functional class found in COG
gi|392377231|ref|YP_004984390.1| protein of unknown function	no functional class found in COG	no functional class found in COG
gi|392377234|ref|YP_004984393.1| protein of unknown function	no functional class found in COG	no functional class found in COG
gi|392377237|ref|YP_004984396.1| protein of unknown function	no functional class found in COG	no functional class found in COG
gi|392377238|ref|YP_004984397.1| protein of unknown function	no functional class found in COG	no functional class found in COG
gi|392377240|ref|YP_004984399.1| protein of unknown function	no functional class found in COG	no functional class found in COG
gi|392377241|ref|YP_004984400.1| protein of unknown function	no functional class found in COG	no functional class found in COG
gi|392377242|ref|YP_004984401.1| conserved protein of unknownfunction	no functional class found in COG	no functional class found in COG
gi|392377243|ref|YP_004984402.1| conserved protein of unknownfunction	no functional class found in COG	no functional class found in COG
gi|392377249|ref|YP_004984408.1| conserved protein of unknownfunction	no functional class found in COG	no functional class found in COG
[truncated: 2,401 more rows]
